# Supplementary material for: A global meta-analysis on the drivers of salt marsh planting success and implications for ecosystem services
Source: Nat Commun. 2024 Apr 29;15:3643. doi: 10.1038/s41467-024-47769-5 (PMC11059165; doi:10.1038/s41467-024-47769-5)
Supplement: Supplementary file 5 — Supplementary Data 1 [file 41467_2024_47769_MOESM5_ESM.xlsx]

## Sheet: Sheet1
Supplementary Data 1: Summary of ecological outcomes of planting in salt marshes.
Category	Variables	△ restored – natural					△ restored – degraded
		n	Min., Max.	Median	Mean	SE	n	Min., Max.	Median	Mean	SE
Shoreline protection	Vertical accretion rate (mm/year)	88	-93.02, 263.00	3.64	13.32	4.6	130	-80.00, 262.00	8.65	23.42	4.65
	Elevation changes rate (mm/year)	93	-159.20, 222.40	10.32	26.1	5.88	69	-87.80, 297.40	6.1	10.44	5.66
	Sediment deposition rate (ton/ha/year)	44	-45.26, 383.19	0.39	41.76	16.23	43	-9.62, 2.26	0.18	0.07	0.24
	Shoreline change rate (m/year)	20	-0.64, 1.99	0.23	0.33	0.13	75	-3.10, 3.18	0.57	0.78	0.12
Primary productivity	Plant density (ind./m2)	363	-1867.20, 1085.00	-12	-52.43	14.44	44	13.80, 1245.00	150.9	191.05	31.27
	Plant coverage (%)	205	-84.00, 64.00	-8	-8.46	1.99	113	-27.00, 84.99	30.61	32.33	2.35
	Plant height (cm)	136	-86.00, 196.69	1.46	11.42	3.73	39	-9.36, 144.00	87.95	76.47	6.52
	Aboveground biomass (g/m2)	489	-2004.18, 3344.54	-15	-16.43	23.94	59	-411.10, 849.00	205.51	237.88	30.53
	Belowground biomass (g/m2)	421	-12551.02, 3586.00	-248.72	-754.46	72.33	73	-172.60, 5600.00	47.21	479.18	145.3
	Net primary productivity (kg/m2/year)	40	-5.14, 1.57	-0.48	-0.97	0.26
Soil carbon storage	Soil organic carbon content (%)	295	-26.04, 6.11	-1.35	-3.16	0.32	163	-2.32, 2.90	0.06	0.16	0.07
	Soil organic carbon density (g C/cm3)	79	-0.19, 0.01	-0.01	-0.02	0.003	18	-0.003, 0.01	0.002	0.003	0.001
	Soil organic carbon stock (Mg C/ha)	96	-129.50, 39.30	-27.45	-31.34	3.07	9	0.30, 28.74	8.93	10.7	3.45
	Soil organic carbon accumulation rate (g/m2/year)	18	-92.00, 66.00	0.5	-0.46	8.72
Greenhouse gas fluxes	CO2 flux (mg C/m2/h)	86	-36.71, 60.17	3.89	2.82	1.66
	CH4 flux (mg C/m2/h)	86	-0.10, 0.55	-0.004	-0.01	0.01
	N2O flux (ug N/m2/h)	86	-10.27, 7.36	0.002	0.03	0.21
Biodiversity conservation	Species richness of vegetation	32	-7.32, 6.76	-1.67	-1.66	0.44	26	-0.81, 5.21	1.15	1.34	0.22
	Species richness of birds	32	-21.00, 8.50	-2.15	-2.42	1
	Species richness of macrobenthos	91	-11.00, 13.00	-0.8	-1.54	0.41	29	-2.77, 10.00	1.03	2.14	0.61
	Species richness of fishery species	43	-5.97, 8.00	0.43	0.23	0.31	15	-4.00, 12.00	3.1	2.78	1.04
	Species richness of fishes	16	-3.00, 7.00	1.25	1.35	0.51	8	-7.00, 9.00	0.42	0.31	1.7
	Species richness of Crustaceans	16	-7.99, 2.00	-0.09	-1.19	0.68	9	-1.00, 7.00	2.5	2.5	0.75
	Species richness of Mollusca	13	-1.99, 0.01	0	-0.3	0.17	9	0, 1	1	0.83	0.11
	Diversity of vegetation	9	-0.14, 0.45	0.03	0.09	0.06
	Diversity of birds	16	-0.60, 0.43	-0.16	-0.12	0.07
	Diversity of macrobenthos	33	-1.03, 0.90	0.18	0.03	0.08	35	-3.00, 7.00	0.4	1.11	0.36
	Diversity of fishery species	21	-0.34, 1.21	0.58	0.56	0.09	3	0.10, 0.30	0.2	0.2	0.06
	Evenness of vegetation	6	-0.27, 0	-0.07	-0.09	0.04
	Evenness of birds	2	0.08, 0.15	0.12	0.12	0.04
	Evenness of macrobenthos	17	-0.12, 0.42	0.04	0.07	0.03
	Abundance of birds (ind./ha)	59	-94.33, 1479.65	0.1	52.09	27.38
	Abundance of macrobenthos (ind./m2)	700	-188714.29, 218714.29	-1.5	-2770.66	760.22	712	-294142.86, 169142.86	0	-2047.94	975.97
	Abundance of Annelida (ind./m2)	282	-188714.29, 113285.71	0	-1856.94	949.27	311	-178571.43, 169142.86	0	-1218.99	1056.09
	Abundance of Arthropoda (ind./m2)	181	-16878.98, 2509.55	0	-548.04	177.11	189	-696, 1337.58	4	34.66	14.01
	Abundance of Nematoda (ind./m2)	19	-21000, 40000	-382.17	2428.75	3770.49	12	-279142.86, 130000	-10928.6	-32095.2	34374.5
	Biomass of macrobenthos (g/m2)	188	-5881.79, 222.60	0	-37.45	32.26	221	-94.80, 190.73	0	-2	1.26
	Biomass of Annelida (g/m2)	46	-4.48, 3.04	-0.01	-0.33	0.19	48	-6.67, 4.05	0	-0.12	0.23
	Biomass of Arthropoda (g/m2)	81	-4.30, 222.60	0	5.09	3.62	83	-0.08, 0.68	0	0.03	0.01
	Biomass of Mollusca (g/m2)	26	-7.11, 6.61	-0.34	-0.23	0.41	27	-0.93, 3.58	0	0.21	0.17
	Size of fishery species (mm)	90	-100.58, 117.00	-1.7	-2.92	2.52	46	-20, 18.80	1.55	1.83	0.98
Fishery production	Size of fishes (mm)	27	-100.58, 83.70	-3	-12.07	6.76	3	-20, -3	-4	-9	5.51
	Size of Crustaceans (mm)	63	-13.70, 117	-0.3	1	2.01	43	-7.10, 18.80	2.6	2.58	0.89
	Biomass of fishery species (kg/ha)	94	-706.00, 407.00	-0.1	-38.63	19.01	64	-108.00, 552.00	24	72.53	16.4
	Biomass of fishes (kg/ha)	52	-706.00, 407.00	0	-54.46	28.56	26	-108.00, 58.77	7.83	10.63	6.69
	Biomass of Crustaceans (kg/ha)	32	-187.00, 353.00	-3	13.49	23.86	32	-1.00, 496.00	22	84.1	23.65
	Abundance of fishery species (ind./m2)	886	-120.38, 249.66	0	-1.38	0.56	588	-137.88, 193.42	1.62	7.07	1.17
	Abundance of fishes (ind./m2)	357	-37.96, 16.79	0.09	-0.79	0.28	249	-137.88, 8.40	0.2	-3.86	1.32
	Abundance of Crustaceans (ind./m2)	418	-120.38, 249.66	-0.5	-1.67	0.96	267	-1.27, 191.35	3.62	13.32	1.52
	Abundance of Mollusca (ind./m2)	132	-343.95, 382.17	0	2.06	6.66	108	-71.10, 478.90	1.62	25.05	7.64
