# Supplementary material for: A global meta-analysis on the drivers of salt marsh planting success and implications for ecosystem services
Source: Nat Commun. 2024 Apr 29;15:3643. doi: 10.1038/s41467-024-47769-5 (PMC11059165; doi:10.1038/s41467-024-47769-5)
Supplement: Supplementary file 6 — Supplementary Data 2 [file 41467_2024_47769_MOESM6_ESM.xlsx]

## Sheet: Sheet1
Supplementary Data 2: List of publications used in this systematic review.
1. Alldred, M., Borrelli, J. J., Hoellein, T., Bruesewitz, D. & Zarnoch, C. Marsh plants enhance coastal marsh resilience by changing sediment oxygen and sulfide concentrations in an urban, eutrophic estuary. Estuar. Coast. 43(4), 801-813 (2020).
2. Anastasiou, C. J. & Brooks, J. R. Effects of soil pH, redox potential and elevation on survival of Spartina patens planted at a west central Florida salt marsh restoration site. Wetlands 23, 845–859 (2003).
3. Angermeyer, A., Crosby, S. C., & Huber, J. A. Salt marsh sediment bacterial communities maintain original population structure after transplantation across a latitudinal gradient. PeerJ, 6, e4735 (2018).
4. Armitage, A. R., Boyer, K. E., Vance, R. R. & Ambrose, R. F. Restoring assemblages of salt marsh halophytes in the presence of a rapidly colonizing dominant species. Wetlands 26, 667-676 (2006).
5. Armitage, A. R. & Fong, P. Gastropod colonization of a created coastal wetland: potential influences of habitat suitability and dispersal ability. Restor. Ecol. 12, 391– 400 (2004).
6. Armitage, A. R., Ho, C. K., Madrid, E. N., Bell, M. T. & Quigg, A. The influence of habitat construction technique on the ecological characteristics of a restored brackish marsh. Ecol. Eng. 62, 33–42 (2014).
7. Armitage, A. R., Jensen, S. M., Yoon, J. E. & Ambrose, R. F. Wintering shorebird assemblages and behavior in restored tidal wetlands in southern California. Restor. Ecol. 15, 139-148, (2007).
8. Balouskus, R. G. & Targett, T. E. Egg deposition by Atlantic silverside, Menidia menidia: substrate utilization and comparison of natural and altered shoreline type. Estuar. Coast. 35, 1100-1109 (2012).
9. Balouskus, R.G. & Targett, T.E. Fish and blue crab density along a Riprap-Sill-hardened shoreline: comparisons with Spartina Marsh and Riprap. T. Am. Fish. Soc. 145, 766-773 (2016).
10. Baustian, J. J., Mendelssohn, I. A. & Hester, M. W. Vegetation's importance in regulating surface elevation in a coastal salt marsh facing elevated rates of sea level rise. Glob. Change Biol. 18, 3377–3382 (2012).
11. Beck, J. & Gustafson, D. J. Plant source influence on Spartina alterniflora survival and growth in restored South Carolina salt marshes. Southeast. Nat. 11, 747-754 (2012).
12. Benner, C. S., Knutson, P. L., Brochu, R. A. & Hurme, A. K. Vegetative erosion control in an oligohaline environment Currituck Sound, North Carolina. Wetlands 2, 105-117 (1982).
13. Bergen, A., Alderson, C., Bergfors, R., Aquila, C. & Matsil, M. A. Restoration of a Spartina alterniflora salt marsh following a fuel oil spill, New York City, NY. Wetl. Ecol. Manag. 8, 185-195 (2000).
14. Bilkovic, D. M. & Mitchell, M. M. Ecological tradeoffs of stabilized salt marshes as a shoreline protection strategy: Effects of artificial structures on macrobenthic assemblages. Ecol. Eng. 61, 469–481 (2013).
15. Boyer, K. E., Calloway, J. C. & Zedler, J. B. Evaluating the progress of restored cordgrass (Spartina foliosa) marshes: belowground biomass and tissue nitrogen. Estuaries 23, 711-721 (2000).
16. Boyer, K. E. & Zedler, J. B. Effects of nitrogen additions on the vertical structure of a constructed cordgrass marsh. Ecol. Appl. 8, 692-705 (1998).
17. Boyer, K. E. & Zedler, J. B. Nitrogen addition could shift plant community composition in a restored California salt marsh. Restor. Ecol.7, 74-85 (1999).
18. Broome, S. W. & Craft, C. B. Tidal salt marsh restoration, creation, and mitigation. Reclamation of drastically disturbed lands. American Society of Agronomy, Madison, Wisconsin, USA. 41, 939-959 (2000).
19. Broome, S. W., Seneca, E. D. & Woodhouse, W. W. The effects of source, rate and placement of nitrogen and phosphorus fertilizers on growth of Spartina alterniflora transplants in North Carolina. Estuaries 6, 212-226 (1983).
20. Broome, S. W., Seneca, E. D. & Woodhouse, W. W. Long-term growth and development of transplants of the salt marsh grass Spartina alterniflora. Estuaries 9, 63-74 (1986).
21. Broome, S. W., Seneca, E. D. & Woodhouse, W. W. Tidal salt marsh restoration. Aquat. Bot. 32, 1-22 (1988).
22. Burchett, M. D., Allen, C., Pulkownik, A. & MacFarlane, G. Rehabilitation of saline wetland, Olympics 2000 site, Sydney (Australia). II: saltmarsh transplantation trials and application. Mar. Pollut. Bull. 37, 526-534 (1998).
23. Byerly, P. A., Waddle, J. H., Romero Premeaux, A., & Leberg, P. L. Effects of barrier island salt marsh restoration on marsh bird occurrence in the northern Gulf of Mexico. Restor. Ecol. 28(6), 1610-1620 (2020).
24. Cagle, G., Lin, Q., Graham, S. A., Mendelssohn, I., Fleeger, J. W., Deis, D., Johnson, D. S., Zhou, J. & Hou, A. Planting Spartina alterniflora in a salt marsh denuded of vegetation by an oil spill induces a rapid response in the soil microbial community. Ecol. Eng. 151, 105815 (2020).
25. Cahoon, D. R., Lynch, J. C., Roman, C. T., Schmit, J. P. & Skidds, D. E. Evaluating the relationship among wetland vertical development, elevation capital, sea-level rise, and tidal marsh sustainability. Estuar. Coast. 42, 1-15 (2019).
26. Cain, J. L. & Cohen, R. A. Using sediment alginate amendment as a tool in the restoration of Spartina alterniflora marsh. Wetl. Ecol. Manag. 22 (4), 439-449 (2014).
27. Calloway, J. C., Zedler, J. B. & Ross, D. L. Using tidal salt marsh mesocosms to aid wetland restoration. Restor. Ecol. 5, 135-146 (1997).
28. Callaway, J. C., Sullivan, G. & Zedler, J. B. Species-rich plantings increase biomass and nitrogen accumulation in a wetland restoration experiment. Ecol. Appl. 13, 1626-1639 (2003).
29. Cammen, L. M. Abundance and production of macroinvertebrates from natural and artificially established salt marshes in North Carolina. Am. Midl. Nat. 96, 487-493 (1976a).
30. Cammen, L. M. Macroinvertebrate colonization of Spartina marshes artificially established on dredge spoil. Estuar. Coast. Shelf. S. 4, 357-372 (1976b).
31. Campbell, A., Wang, Y., Christiano, M. & Stevens, S. Salt marsh monitoring in Jamaica Bay, New York from 2003 to 2013: a decade of change from restoration to Hurricane Sandy. Remote Sens. 9(2), 131 (2017).
32. Castillo, J. M. & Figueroa, E. Restoring salt marshes using small cordgrass, Spartina maritima. Restor. Ecol. 17, 324-326 (2009).
33. Castillo, J. M., Leira-Doce, P., Rubio-Casal, A. E. & Figueroa, E. Spatial and temporal variations in aboveground and belowground biomass of Spartina maritima (small cordgrass) in created and natural marshes. Estuar. Coast. Shelf. S. 78, 819-826 (2008).
34. Chen, W., Ge, Z. M., Fei, B. L., Zhang, C., Liu, Q. X. & Zhang, Q. Soil carbon and nitrogen storage in recently restored and mature native Scirpus marshes in the Yangtze Estuary, China: Implications for restoration. Ecol. Eng. 104, 150-157 (2017).
35. Chen X. et al. Restoring wetlands outside of the seawalls and to provide clean water habitat. Sci. Total. Environ. 721, 137788 (2020).
36. Chen, Y. H. Ecological restoration of Scirpus mariqueter salt marshes in the Yangtze estuary. East China Normal University (2020).
37. Chen, Y. H., Yuan, L., Cao, H. B., Wang, H., Zhao, Z. Y., Niu, W. L. & Zhang, L. Q．The stress-gradient hypothesis and facilitation theory-based restoration technique for Scirpus mariqueter population．Acta Ecologica Sinica 39, 4233-4241 (2019)．
38. Chung, C. H., Zhuo, R. Z. & Xu, G. W. Creation of Spartina plantations for reclaiming Dongtai, China, tidal flats and offshore sands. Ecol. Eng. 23, 135-150 (2004).
39. Clevering, O. A. & van Gulik, W. M. Restoration of Scirpus lacustris and Scirpus maritimus stands in a former tidal area. Aquat. Bot. 55, 229-246 (1997).
40. Cornell, J. A., Craft, C. B. & Megonigal, J. P. Ecosystem gas exchange across a created salt marsh chronosequence. Wetlands 27, 240-250 (2007).
41. Craft, C. B., Broome, S. W. & Seneca, E. D. Nitrogen, phosphorus and organic carbon pools in natural and transplanted marsh soils. Estuaries 11, 272-280 (1988a).
42. Craft, C. B., Broome, S. W., Seneca, E. D. & Showers, W. J. Estimating sources of soil organic matter in natural and transplanted estuarine marshes using stable isotopes of carbon and nitrogen. Estuar. Coast. Shelf. S. 26, 633-641 (1988b).
43. Craft, C. B., Broome, S. W. & Seneca, E. D. Exchange of nitrogen, phosphorus, and organic carbon between transplanted marshes and estuarine waters. American Society of Agronomy, Crop Science Society of America, and Soil Science Society of America. (1989).
44. Craft, C. B., Seneca, E. D. & Broome, S. W. Porewater chemistry of natural and created marsh soils. J. Exp. Mar. Biol. Ecol. 152, 187-200 (1991).
45. Craft, C. B. Dynamics of nitrogen and phosphorus retention during wetland ecosystem succession. Wetl. Ecol. Manag. 4, 177-187 (1997).
46. Craft, C. B., Reader, J., Sacco, J. N. & Broome, S. W. Twenty‐five years of ecosystem development of constructed Spartina alterniflora (Loisel) marshes. Ecol. Appl. 9, 1405-1419 (1999).
47. Craft, C. B. Co-development of wetland soils and benthic invertebrate communities following salt marsh creation. Wetl. Ecol. Manag. 8, 197-207 (2000).
48. Craft, C. B., Broome, S. W & Campbell, C. Fifteen years of vegetation and soil development after brackish-water marsh creation. Restor. Ecol. 10, 248-258 (2002).
49. Craft, C. B., Megonigal P, Broome S, Stevenson J, Freese R, Cornell J, et al. The pace of ecosystem development of constructed Spartina alterniflora marshes. Ecol. Appl. 13, 1417-1432 (2003).
50. Craft, C. B. & Sacco, J. Long-term succession of benthic infauna communities on constructed Spartina alterniflora marshes. Mar. Ecol. Prog. Ser. 257, 45-58 (2003).
51. Crosby SC, Angermeyer A, Adler JM, Bertness MD, Deegan LA, Sibinga N, et al. Spartina alterniflora Biomass Allocation and Temperature: Implications for Salt Marsh Persistence with Sea-Level Rise. Estuar. Coast. 40, 213-223 (2017).
52. Curado G, Figueroa E, Castillo JM. Vertical sediment dynamics in Spartina maritima restored, non-restored and preserved marshes. Ecol. Eng. 47, 30-35 (2012).
53. Curado G, Figueroa E, Sanchez MI, Castillo JM. Avian communities in Spartina maritima restored and non-restored salt marshes. Bird Study 60, 185-194 (2013a).
54. Curado G, Rubio-Casal AE, Figueroa E, Grewell BJ, Castillo JM. Native plant restoration combats environmental change: development of carbon and nitrogen sequestration capacity using small cordgrass in European salt marshes. Environ. Monit. Assess. 185, 8439-8449 (2013b).
55. Curado G, Grewell BJ, Figueroa E, Castillo JM. Effectiveness of the Aquatic Halophyte Sarcocornia perennis spp. perennis as a Biotool for Ecological Restoration of Salt Marshes. Water Air Soil Poll. 225, 1-14 (2014a).
56. Curado, G., Manzano-Arrondo, V., Figueroa, E., & Castillo, J. M. Public perceptions and uses of natural and restored salt marshes. Landscape Research 39(6), 668-679 (2014b).
57. Curado G, Rubio-Casal AE, Figueroa E, Castillo JM. Plant Zonation in Restored, Nonrestored, and Preserved Spartina maritima Salt Marshes. J. Coastal Res. 30, 629-634 (2014c).
58. Curado G, Rubio-Casal AE, Figueroa E, Castillo JM. Potential of Spartina maritima in Restored Salt Marshes for Phytoremediation of Metals in a Highly Polluted Estuary. Int. J. Phytoremediat. 16, 1209-1220 (2014d).
59. Curado G, Sanchez-Moyano JE, Figueroa E, Castillo JM. Do Spartina maritima Plantations Enhance the Macroinvertebrate Community in European Salt Marshes? Estuar. Coast. 37, 589-601 (2014e).
60. Curado G, Gallego-Tevar B, Figueroa E, Castillo JM. Effects of removal of alien Spartina densiflora and restoration of native S. maritima on succession and zonation in European salt marshes. Estuar. Coast. Shelf. S. 244, 105815 (2020).
61. Currin CA, Joye SB, Paerl HW. Diel rates of N-2-fixation and denitrification in a transplanted Spartina alterniflora marsh: Implications for N-flux dynamics. Estuar. Coast. Shelf. S. 42, 597-616 (1996).
62. Currin CA, Delano PC, Valdes-Weaver LM. Utilization of a citizen monitoring protocol to assess the structure and function of natural and stabilized fringing salt marshes in North Carolina. Wetl. Ecol. Manag. 16, 97-118 (2008).
63. Currin CA, Chappell WS, Deaton A. Developing alternative shoreline armoring strategies: the living shoreline approach in North Carolina. U.S. Geological Survey (2010).
64. Currin, C. A., Davis, J., & Malhotra, A. Response of Salt Marshes to Wave energy provides Guidance for Successful Living Shoreline Implementation. Living shorelines: The science and management of nature-based coastal protection (2017).
65. Darnell, T. M., & Smith, E. H. Recommended design for more accurate duplication of natural conditions in salt marsh creation. Environ. Manage. 29(6), 813-823 (2001).
66. Davenport TM, Seitz RD, Knick KE, Jackson N. Living Shorelines Support Nearshore Benthic Communities in Upper and Lower Chesapeake Bay. Estuar. Coast. 411, S197-S206 (2018).
67. Davis, J. L., Currin, C. A., O’Brien, C., Raffenburg, C., & Davis, A. Living shorelines: coastal resilience with a blue carbon benefit. PloS One 10(11), e0142595 (2015).
68. Dawe NK, Bradfield GE, Boyd WS, Trethewey DE, Zolbrod AN. Marsh creation in a northern Pacific estuary: is thirteen years of monitoring vegetation dynamics enough? Conserv. Ecol. 4 (2000).
69. Delaney TP, Webb JW, Minello TJ. Comparison of physical characteristics between created and natural estuarine marshes in Galveston Bay, Texas. Wetl. Ecol. Manag. 8, 343-352 (2000).
70. Derksen Hooijberg M, Angelini C, Lamers LP, Borst A, Smolders A, Hoogveld JR, et al. Mutualistic interactions amplify saltmarsh restoration success. J. Appl. Ecol. 55, 405-414 (2018).
71. Diefenderfer HL, Sinks IA, Zimmerman SA, Cullinan VI, Borde AB. Designing topographic heterogeneity for tidal wetland restoration. Ecol. Eng. 123, 212-225 (2018).
72. Dionne, M., Short, F. T., & Burdick, D. M. Fish utilization of restored, created and reference salt-marsh habitat in the Gulf of Maine. American Fisheries Society Symposium. The American Fisheries Society (1999).
73. Doherty JM, Callaway JC, Zedler JB. Diversity-function relationships changed in a long-term restoration experiment. Ecol. Appl. 21, 2143-2155 (2011).
74. Donnelly M, Shaffer M, Connor S, Sacks P, Walters L. Using mangroves to stabilize coastal historic sites: deployment success versus natural recruitment. Hydrobiologia 803, 389-401 (2017).
75. Dontis EE, Radabaugh KR, Chappel AR, Russo CE, Moyer RP. Carbon Storage Increases with Site Age as Created Salt Marshes Transition to Mangrove Forests in Tampa Bay, Florida (USA). Estuar. Coast. 43, 1470-1488 (2020).
76. Duarte B, Freitas J, Cacador I. Sediment microbial activities and physic-chemistry as progress indicators of salt marsh restoration processes. Ecol. Indic. 19, 231-239 (2012).
77. Duggan-Edwards MF, Pages JF, Jenkins SR, Bouma TJ, Skov MW. External conditions drive optimal planting configurations for salt marsh restoration. J. Appl. Ecol. 57, 619-629 (2020).
78. Emond, C., Lapointe, L., Hugron, S. & Rochefort, L. Reintroduction of salt marsh vegetation and phosphorus fertilisation improve plant colonisation on seawater-contaminated cutover bogs. Mires Peat 18(17), 1-17 (2016).
79. Etheridge JR, Birgand F, Burchell II MR. Quantifying nutrient and suspended solids fluxes in a constructed tidal marsh following rainfall: The value of capturing the rapid changes in flow and concentrations. Ecol. Eng. 78, 41-52 (2015).
80. Etheridge JR, Burchell II MR, Birgand F. Can created tidal marshes reduce nitrate export to downstream estuaries? Ecol. Eng. 105, 314-324 (2017).
81. Fearnley S. The soil physical and chemical properties of restored and natural back-barrier salt marsh on Isles Dernieres, Louisiana. J. Coastal Res. 24, 84-94 (2008).
82. Feher LC, Willis JM, Hester MW. Importance of Site History and Environmental Setting on Soil Properties in Restored Louisiana Back-Barrier Island Salt Marshes. J. Coastal Res. 34, 58-66 (2018).
83. Foster-Martinez MR, Variano EA. Biosolids as a marsh restoration amendment. Ecol. Eng. 117, 165-173 (2018).
84. Frame, G. W., Mellander, M. K., & Adamo, D. A. Big egg marsh experimental restoration in Jamaica Bay, New York. In People, places, and parks: proceedings of the 2005 George Wright Society Conference on parks, protected areas, and cultural sites. Harmon, David, Ed. The George Wright Society, Hancock, Michigan. 123-130 (2006).
85. Freitas RF, Schrack EC, He Q, Silliman BR, Furlong EB, Telles AC, et al. Consumer control of the establishment of marsh foundation plants in intertidal mudflats. Mar. Ecol. Prog. Ser. 547, 79-89 (2016).
86. Gaynor ML, Walters LJ, Hoffman EA. Ensuring effective restoration efforts with salt marsh grass populations by assessing genetic diversity. Restor. Ecol. 27, 1452-1462 (2019).
87. Ge, Z. M., Li, S. H., Tan, L. S., Li, Y. L., & Hu, Z. J. The importance of the propagule–sediment–tide “power balance” for revegetation at the coastal frontier. Ecol. Appl. 29(7), e01967 (2019).
88. Gittman RK, Fodrie FJ, Baillie CJ, Brodeur MC, Currin CA, Keller DA, et al. Living on the Edge: Increasing Patch Size Enhances the Resilience and Community Development of a Restored Salt Marsh. Estuar. Coast. 41, 884-895 (2018).
89. Gittman RK, Peterson CH, Currin CA, Joel Fodrie F, Piehler MF, Bruno JF. Living shorelines can enhance the nursery role of threatened estuarine habitats. Ecol. Appl. 26, 249-263 (2016).
90. Gittman RK, Popowich AM, Bruno JF, Peterson CH. Marshes with and without sills protect estuarine shorelines from erosion better than bulkheads during a Category 1 hurricane. Ocean Coast. Manage. 102, 94-102 (2014).
91. Handa, I. T. & Jefferies, R. L. Assisted revegetation trials in degraded salt-marshes. J. Appl. Ecol. 37, 944-958 (2000).
92. Havens KJ, Varnell LM, Bradshaw JG. An assessment of ecological conditions in a constructed tidal marsh and two natural reference tidal marshes in coastal Virginia. Ecol. Eng. 4, 117-141 (1995).
93. Havens, K. J., Varnell, L. M. & Watts, B. D. Maturation of a constructed tidal marsh relative to two natural reference tidal marshes over 12 years. Ecol. Eng. 18, 305-315 (2002).
94. Helenurm, K. & Parsons, L. S. Genetic Variation and the Reproduction of Cordylanthus maritimus ssp. maritimus to Sweetwater Marsh, California. Restor. Ecol. 5, 236-244 (1997).
95. Howard, R. J., Rafferty, P. S., & Johnson, D. J. Plant community establishment in a coastal marsh restored using sediment additions. Wetlands 40(4), 877-892 (2020).
96. Hu, Z. J. A study on population restoration techniques of Scirpus mariqueter in the newly formed tidal marsh. East China Normal University, 2017.
97. Hu, Z. J. et al. Revegetation of a native species in a newly formed tidal marsh under varying hydrological conditions and planting densities in the Yangtze Estuary. Ecol. Eng. 83, 354–363 (2015).
98. Janousek, C. N., Currin, C. A. & Levin, L. A. Succession of microphytobenthos in a restored coastal wetland. Estuar. Coast. 30, 265-276 (2007).
99. Johnson, D. S., Fleeger, J. W., Riggio, M. R., Mendelssohn, I. A., Lin, Q., Graham, S. A., Deis, D. R. & Hou, A. Saltmarsh plants, but not fertilizer, facilitate invertebrate recolonization after an oil spill. Ecosphere 9, e02082 (2018).
100. Jones, S. F., Yando, E. S., Stagg, C. L., Hall, C. T. & Hester, M. W. Restoration Affects Sexual Reproductive Capacity in a Salt Marsh. Estuar. Coast. 42, 976-986 (2019).
101. Kibler, K. M., Kitsikoudis, V., Donnelly, M., Spiering, D. W. & Walters, L. Flow-Vegetation Interaction in a Living Shoreline Restoration and Potential Effect to Mangrove Recruitment. Sustainability 11, 3215 (2019).
102. Kleinhuizen, A. A. & Mortazavi, B. Denitrification capacity of a natural and a restored marsh in the Northern Gulf of Mexico. Environ. Manage. 62, 584-594 (2018).
103. Knutson, P. L., Ford, J. C., Inskeep, M. R. & Oyler, J. National survey of planted salt marshes (vegetative stabilization and wave stress). Wetlands 1, 129-157 (1981).
104. Konisky, R. A. & Burdick, D. M. Effects of stressors on invasive and halophytic plants of New England salt marshes: A framework for predicting response to tidal restoration. Wetlands 24, 434-447 (2004).
105. La Peyre, M. K., Gossman, B. & Nyman, J. A. Assessing functional equivalency of nekton habitat in enhanced habitats: comparison of terraced and unterraced marsh ponds. Estuar. Coast. 30, 526-536 (2007).
106. Langis, R., Zalejko, M. & Zedler, J. B. Nitrogen assessments in a constructed and a natural salt marsh of San Diego Bay. Ecol. Appl. 1, 40-51 (1991).
107. Larkin, D. J., Madon, S. P., West, J. M., & Zedler, J. B. Topographic heterogeneity influences fish use of an experimentally restored tidal marsh. Ecol. Appl. 18(2), 483-496 (2008).
108. Larkin, D. J., West, J. M., & Zedler, J. B. Created pools and food availability for fishes in a restored salt marsh. Ecol. Eng. 35(1), 65-74 (2009).
109. Lee, I., Park, S., Ryu, S. & Kobayashi, N. Ecological Restoration Index for Evaluation of Artificial Salt Marsh. J. Coastal Res. 27, 959-965 (2011).
110. Levin, L. A., Talley, D. & Thayer, G. Succession of macrobenthos in a created salt marsh. Mar. Ecol. Prog. Ser. 141, 67-82 (1996).
111. Lindau, C. W. & Hossner, L. R. Substrate characterization of an experimental marsh and three natural marshes. Soil Sci. Soc. Am. J. 45, 1171-1176 (1981).
112. Liu, Z. Z., Fagherazzi, S., Ma, X., Xie, C. J., Li, J. & Cui, B. S. Consumer control and abiotic stresses constrain coastal saltmarsh restoration. J. Environ. Manage. 274, 111110 (2020).
113. Llewellyn, C. & La Peyre M. Evaluating Ecological Equivalence of Created Marshes: Comparing Structural Indicators with Stable Isotope Indicators of Blue Crab Trophic Support. Estuar. Coast. 34, 172-184 (2011).
114. Madrid, E. N., Quigg, A. & Armitage, A. R. Marsh construction techniques influence net plant carbon capture by emergent and submerged vegetation in a brackish marsh in the northwestern Gulf of Mexico. Ecol. Eng. 42, 54-63 (2012).
115. Manis, J. E., Garvis, S. K., Jachec, S. M. & Walters, L. J. Wave attenuation experiments over living shorelines over time: a wave tank study to assess recreational boating pressures. J. Coast. Conserv. 19, 1-11 (2015).
116. Mavrodi, O. V., Jung, C. M., Eberly, J. O., Hendry, S. V., Namjilsuren, S., Biber, P. D., Indest, K. J. & Mavrodi, D. V. Rhizosphere microbial communities of Spartina alterniflora and Juncus roemerianus from restored and natural tidal marshes on Deer Island, Mississippi. Front. Microbiol. 9, 1-13 (2018).
117. Maynard, C., McManus, J., Crawford, R. & Paterson, D. A comparison of short-term sediment deposition between natural and transplanted saltmarsh after saltmarsh restoration in the Eden Estuary (Scotland). Plant Ecol. Divers. 4, 103-113 (2011).
118. Maynard, C. E. Saltmarshes on the fringe: restoring the degraded shoreline of the Eden estuary, Scotland. University of St Andrews 2014.
119. McClenachan, G. M., Donnelly, M. J., Shaffer, M. N., Sacks, P. E. & Walters, L. J. Does size matter? Quantifying the cumulative impact of small-scale living shoreline and oyster reef restoration projects on shoreline erosion. Restor. Ecol. 28, 1365-1371 (2020).
120. Melvin, S. L. & Webb, J. W. Differences in the avian communities of natural and created Spartina alterniflora salt marshes. Wetlands 18, 59-69 (1998).
121. Milano, G. R. Restoration of coastal wetlands in southeastern Florida. Wetland J. 11, 15-24 (1999).
122. Miller, J. A. & Simenstad, C. A. A comparative assessment of a natural and created estuarine slough as rearing habitat for juvenile chinook and coho salmon. Estuaries 20, 792-806 (1997).
123. Minello, T. J. & Zimmerman, R. J. Utilization of natural and transplanted Texas salt marshes by fish and decapod crustaceans. Mar. Ecol. Prog. Ser. 90, 273-285 (1992).
124. Minello, T. J., Zimmerman, R. J. & Medina, R. The importance of edge for natant macrofauna in a created salt marsh. Wetlands 14, 184-198 (1994).
125. Minello, T. J. & Webb, Jr. J. W. Use of natural and created Spartina alterniflora salt marshes by fishery species and other aquatic fauna in Galveston Bay, Texas, USA. Mar. Ecol. Prog. Ser. 151, 165-179 (1997).
126. Minello, T. J. Temporal development of salt marsh value for nekton and epifauna: utilization of dredged material marshes in Galveston Bay, Texas, USA. Wetl. Ecol. Manag. 8, 327-342 (2000).
127. Montemayor, M. B., Price, J., Rochefort, L. & Boudreau, S. Temporal variations and spatial patterns in saline and waterlogged peat fields: 1. Survival and growth of salt marsh graminoids. Environ. Exp. Bot. 62, 333-342 (2008).
128. Montemayor, M. B., Price, J., Rochefort, L. & Boudreau, S. Temporal variations and spatial patterns in saline and waterlogged peat fields: II. Ion accumulation in transplanted salt marsh graminoids. Environ. Exp. Bot. 69, 87-94 (2010).
129. Montemayor, M. B., Price, J. & Rochefort, L. The importance of pH and sand substrate in the revegetation of saline non-waterlogged peat fields. J. Environ. Manage. 163, 87-97 (2015).
130. Moody, J. A., Gentry, M. J., Bouboulis, S. A. & Kreeger, D. A. Effects of Substrate (Protection and Type) on Ribbed Mussel (Geukensia demissa) Recruitment for Living Shoreline Applications. J. Coastal Res. 36, 619-627 (2020).
131. Morgan, P. A. & Short, F. T. Using functional trajectories to track constructed salt marsh development in the Great Bay Estuary, Maine/New Hampshire, USA. Restor. Ecol. 10, 461-473 (2002).
132. Moseman, S. M., Levin, L. A., Currin, C. & Forder, C. Colonization, succession, and nutrition of macrobenthic assemblages in a restored wetland at Tijuana Estuary, California. Estuar. Coast. Shelf. S. 60, 755-770 (2004).
133. Moy, L. D. & Levin, L. A. Are Spartina marshes a replaceable resource? A functional approach to evaluation of marsh creation efforts. Estuaries 14, 1-16 (1991).
134. Muench, A. & Elsey-Quirk, T. Competitive reversal between plant species is driven by species-specific tolerance to flooding stress and nutrient acquisition during early marsh succession. J. appl. Ecol. 56, 2236-2247 (2019).
135. Neff, K. P., Rusello, K. & Baldwin, A. H. Rapid Seed Bank Development in Restored Tidal Freshwater Wetlands. Restor. Ecol. 17, 539-548 (2009).
136. Ning, Q. Y., Li, Y. H., Mo, Z. N., Liu, L., Qin, L. Y. & He, B. Y. The evaluation on the effect of marine saltmarsh ecological restoration projects in Zhushan, Guangxi. Journal of Quanzhou Normal University 32 (6): 25-29 (2014).
137. Noe, G. B., Fellows, M. Q. N., Parsons, L., West, J., Callaway, J., Trnka, S., et al. Adaptive management assists reintroduction as higher tides threaten an endangered salt marsh plant. Restor. Ecol. 27, 750-757 (2019).
138. Nordstroem, M. C., Currin, C. A., Talley, T. S., Whitcraft, C. R. & Levin, L. A. Benthic food-web succession in a developing salt marsh. Mar. Ecol. Prog. Ser. 500, 43-U69 (2014).
139. O'Brien, E. L., & Zedler, J. B. Accelerating the restoration of vegetation in a southern California salt marsh. Wetl. Ecol. Manag. 14, 269-286 (2006).
140. O’Connor, M. I., Violin, C. R., Anton, A., Ladwig, L. M. & Piehler, M. F. Salt marsh stabilization affects algal primary producers at the marsh edge. Wetl. Ecol. Manag. 19, 131-140 (2011).
141. Ogburn, M. B. & Alber, M. An investigation of salt marsh dieback in Georgia using field transplants. Estuar. Coast. 29, 54-62 (2006).
142. Palinkas, C. M., Sanford, L. P. & Koch, E. W. Influence of Shoreline Stabilization Structures on the Nearshore Sedimentary Environment in Mesohaline Chesapeake Bay. Estuar. Coast. 41, 952-965 (2018).
143. Parsons, L. S. & Zedler, J. B. Factors affecting reestablishment of an endangered annual plant at a California salt marsh. Ecol. Appl. 7, 253-267 (1997).
144. Piehler, M. F., Currin, C. A., Cassanova, R., Paerl, H. W. Development and N2-fixing activity of the benthic microbial community in transplanted Spartina alterniflora marshes in North Carolina. Restor. Ecol. 6, 290-296 (1998).
145. Polk, M. A. & Eulie, D. O. Effectiveness of Living Shorelines as an Erosion Control Method in North Carolina. Estuar. Coast. 41, 2212-2222 (2018).
146. Pomeroy, W. M., Gordon, D. K., & Levings, C. D. Experimental transplants of brackish and salt marsh species on the Fraser River Estuary. Department of Fisheries and Oceans, Resources Services Branch, West Vancouver Laboratory. (1981).
147. Race, M. S. & Christie, D. R. Coastal zone development: mitigation, marsh creation, and decision-making. Environ. Manage. 6, 317-328 (1982).
148. Ranwell, D. S., World resources of Spartina townsendii (sensu lato) and economic use of Spartina marshland. J. appl. Ecol. 4, 239–256 (1967).
149. Rezek, R. J., Lebreton, B., Sterba-Boatwright, B. & Beseres Pollack, J. Ecological structure and function in a restored versus natural salt marsh. PLoS One 12, e0189871 (2017).
150. Rozas, L. P., Caldwell, P. & Minello, T. J. The fishery value of salt marsh restoration projects. J. Coastal Res. 40, 37-50 (2005).
151. Rozas, L. P. & Minello, T. J. Marsh terracing as a wetland restoration tool for creating fishery habitat. Wetlands 21, 327-341 (2001).
152. Rozas, L. P. & Minello, T. J. Restoring coastal habitat using marsh terracing: the effect of cell size on nekton use. Wetlands 27, 595-609 (2007).
153. Rozas, L. P. & Minello, T. J. Using nekton growth as a metric for assessing habitat restoration by marsh terracing. Mar. Ecol. Prog. Ser. 394, 179-193 (2009).
154. Sacco, J. N., Seneca, E. D. & Wentworth, T. R. Infaunal community development of artificially established salt marshes in North Carolina. Estuaries 17, 489-500 (1994).
155. Santini, N. S., Lovelock, C. E., Hua, Q., Zawadzki, A., Mazumder, D., Mercer, T. R., Muñoz-Rojas, M., Hardwick, S. A., Madala, B. S., Cornwell, W., Thomas, T., Marzinelli, E. M., Adam, P., Paul, S. & Vergés, A. Natural and Regenerated Saltmarshes Exhibit Similar Soil and Belowground Organic Carbon Stocks, Root Production and Soil Respiration. Ecosystems 22, 1803-1822 (2019).
156. Scatolini, S. R. & Zedler, J. B. Epibenthic invertebrates of natural and constructed marshes of San Diego Bay. Wetlands 16, 24-37 (1996).
157. Schaberg, S. J., Patterson, J. T., Hill, J. E., Guindon, K. Y. & Tuckett, Q. M. Fish community composition and diversity at restored estuarine habitats in Tampa Bay, Florida, United States. Restor. Ecol. 27, 54-62 (2019).
158. Seneca, E. D., Broome, S. W. & Woodhouse, W. W. The influence of duration-of-inundation on development of a man-initiated Spartina alterniflora Loisel. marsh in North Carolina. J. Exp. Mar. Biol. Ecol. 94, 259-268 (1985).
159. Seneca, E. D., Broome, S. W., Woodhouse, W. W. Cammen, Jr, L. M. & Lyon J. T. III. Establishing Spartina alterniflora marsh in North Carolina. Environ. Conserv. 3, 185-188 (1976).
160. Shafer, D. J. & Streever, W. J. A comparison of 28 natural and dredged material salt marshes in Texas with an emphasis on geomorphological variables. Wetl. Ecol. Manag. 8, 353-366 (2000).
161. Sharma, S., Goff, J, Cebrian, J. & Ferraro, C. A hybrid shoreline stabilization technique: Impact of modified intertidal reefs on marsh expansion and nekton habitat in the northern Gulf of Mexico. Ecol. Eng. 90, 352-360 (2016).
162. Sheng, Q., Wang, L., Wu, J. Vegetation alters the effects of salinity on greenhouse gas emissions and carbon sequestration in a newly created wetland. Ecol. Eng. 84, 542-550 (2015).
163. Shiau, Y., Burchell, M. R. & Krauss, K. W. Plant biomass, carbon content, decomposition, and soil greenhouse gas fluxes to support carbon budget development for a created salt marsh in eastern North Carolina, USA, (2016a).
164. Shiau, Y., Burchell, M. R., Krauss, K. W., Birgand, F. & Broome, S. W. Greenhouse Gas Emissions from a Created Brackish Marsh in Eastern North Carolina. Wetlands 36, 1009-1024 (2016b).
165. Shiau, Y., Burchell, M. R., Krauss, K. W., Broome, S. W. & Birgand, F. Carbon storage potential in a recently created brackish marsh in eastern North Carolina, USA. Ecol. Eng. 127, 579-588 (2019).
166. Short, F. T., Burdick, D. M., Short, C. A., Davis, R. C., & Morgan, P. A. Developing success criteria for restored eelgrass, salt marsh, and mudflat habitats. Ecol. Eng. 15, 239-252 (2000).
167. Shreffler, D. K., Simenstad, C. A. & Thom, R. M. Temporary residence by juvenile salmon in a restored estuarine wetland. Can. J. Fish. Aquat. Sci. 47, 2079-2084 (1990).
168. Shreffler, D. K., Simenstad, C. A. & Thom, R. M. Foraging by juvenile salmon in a restored estuarine wetland. Estuaries 15, 204-213 (1992).
169. Silinski, A., van Belzen, J., Fransen, E., Bouma, T. J., Troch, P., Meire, P., & Temmerman, S. Quantifying critical conditions for seaward expansion of tidal marshes: A transplantation experiment. Estuar. Coast. Shelf. S. 169, 227-237 (2016).
170. Silliman, B. R. et al. Facilitation shifts paradigms and can amplify coastal restoration efforts. Proc. Natl Acad. Sci. USA 112, 14295-14300 (2015).
171. Simenstad, C. A. & Thom, R. M. Functional equivalency trajectories of the Gog-Le-Hi-Te estuarine wetland. Ecol. Appl. 6, 38-56 (1996).
172. Smith, C. S., Puckett, B., Gittman, R. K. & Peterson, C. H. Living shorelines enhanced the resilience of saltmarshes to Hurricane Matthew. Ecol. Appl. 28, 871–877 (2018).
173. SER [Society for Ecological Restoration]. USA: Louisiana: Bayou La Branche Wetlands Restoration (St. Charles Parish). https://www.ser-rrc.org/project/usa-louisiana-bayou-la-branche-wetlands-restoration-st-charles-parish/ (1993).
174. SER [Society for Ecological Restoration]. United Kingdom: England: Salt Marsh Reclamation in the Blackwater Estuary. https://www.ser-rrc.org/project/united-kingdom-england-salt-marsh-reclamation-in-the-blackwater-estuary/ (1995).
175. SER [Society for Ecological Restoration]. USA: Washington: Duwamish River Estuary Intertidal Wetlands Restoration. https://www.ser-rrc.org/project/usa-washington-duwamish-river-estuary-intertidal-wetlands-restoration/ (1996).
176. SER [Society for Ecological Restoration]. USA: Maryland: Salt Marsh Restoration on Barren Island in Chesapeake Bay. https://www.ser-rrc.org/project/usa-maryland-salt-marsh-restoration-on-barren-island-in-chesapeake-bay/ (2001a).
177. SER [Society for Ecological Restoration]. USA: Texas: Lavaca Bay Restoration, Point Comfort, Calhoun County. https://www.ser-rrc.org/project/usa-texas-lavaca-bay-restoration-point-comfort-calhoun-county/ (2001b).
178. SER [Society for Ecological Restoration]. Australia: Salt Marsh Restoration at the Olympics 2000 Site (Homebush Bay). https://www.ser-rrc.org/project/australia-salt-marsh-restoration-at-the-olympics-2000-site-homebush-bay/ (2007a).
179. SER [Society for Ecological Restoration]. USA: California: Restoration of Batiquitos Lagoon (Carlsbad). https://www.ser-rrc.org/project/usa-california-restoration-of-batiquitos-lagoon-carlsbad/ (2007b).
180. SER [Society for Ecological Restoration]. USA: New York: Bar Beach Salt Marsh Restoration, Hempstead Harbor. https://www.ser-rrc.org/project/usa-new-york-bar-beach-salt-marsh-restoration-hempstead-harbor/ (2012).
181. SER [Society for Ecological Restoration]. USA: Rhode Island: Narrow River Estuary Resiliency Restoration. https://www.ser-rrc.org/project/usa-rhode-island-narrow-river-estuary-resiliency-restoration/ (2013).
182. SER [Society for Ecological Restoration]. USA: Maidford River Saltmarsh Restoration: Middletown, Rhode Island. https://www.ser-rrc.org/project/maidford-river-saltmarsh-restoration-middletown-rhode-island-usa/ (2015).
183. Soileau, J. M., Lyons, E. K., Chung, B., Hoffman, J., & LeMieux, F. Defining Success Criteria for Spartina alterniflora Restoration Projects in Southwestern Louisiana. Southeast. Nat. 17(4), 541-553 (2018).
184. Sparks, E. L., Cebrian, J., Biber, P. D., Sheehan, K. L. & Tobias, C. R. Cost-effectiveness of two small-scale salt marsh restoration designs. Ecol. Eng. 53, 250-256 (2013).
185. Sparks, E. L., Cebrian, J., Tobias, C. R., & May, C. A. Groundwater nitrogen processing in Northern Gulf of Mexico restored marshes. J. Environ. Manage. 150, 206-215 (2015).
186. Spiering, D. W., Kibler, K. M. & Kitskoudis, V. Hydrodynamic change following living shoreline restoration based on a Before-After-Control-Impact experiment. World Environmental and Water Resources Congress, American Society of Civil Engineers, Hydraulics and Waterways, Water Distribution Systems Analysis, and Smart Water, 54-64 (2018).
187. Stalter, R. & Batson, W. T. Transplantation of salt marsh vegetation, Georgetown, South Carolina. Ecology 50, 1087-1089 (1969).
188. Staszak, L. A. & Armitage, A. R. Evaluating Salt Marsh Restoration Success with an Index of Ecosystem Integrity. J. Coast. Res. 287, 410–418 (2013).
189. Staver, L. W., Stevenson, J. C., Cornwell, J. C., Nidzieko, N. J., Staver, K. W., Owens, M. S., Logan, L. Kim, C. & Malkin, S. Y. Tidal marsh restoration at Poplar Island: II. Elevation trends, vegetation development, and carbon dynamics. Wetlands, 40(6), 1687-1701 (2020).
190. Streever, W. J. Spartina alterniflora marshes on dredged material: a critical review of the ongoing debate over success. Wetl. Ecol. Manag. 8, 295-316 (2000).
191. Swann, L. The Use of Living Shorelines to Mitigate the Effects of Storm Events on Dauphin Island, Alabama, USA (American Fisheries Society, 2008).
192. Talley, T. S. & Levin, L. A. Macrofaunal succession and community structure in Salicornia marshes of southern California. Estuar. Coast. Shelf. S. 49, 713-731 (1999).
193. Tao, Y. D., Zhong, S. C., Li, C. W., Zhao, M., Ding, P. Z., Fang, S. B., He, P. M., Yu, K. F. A study on the effect of ecological restoration and reconstruction of Scirpus mariqueter community: A case of Nanhui coasts. Transactions of Oceanology and Limnology 5, 40-49 (2018).
194. Taylor, B. W., Paterson, D. M. & Baxter, J. M. Sediment Dynamics of Natural and Restored Bolboschoenus maritimus Saltmarsh. Front. Ecol. Evol. 7, 237 (2019).
195. Temmink, R. J. M., Christianen, M. J. A., Fivash, G. S., Angelini, C., Boström, C., Didderen, K., Engel, S. M., Esteban, N., Gaeckle, J. L., Gagnon, K., Govers, L. L., Infantes, E., van Katwijk, M. M., Kipson, S., Lamers, L. P. M., Lengkeek, W., Silliman, B. R., van Tussenbroek, B. I., Unsworth, R. K. F., … van der Heide, T. Mimicry of emergent traits amplifies coastal restoration success. N…
196. Thompson, J. D., McNeilly, T. & Gray, A. J. Population variation in Spartina anglica C. E. Hubbard. II. Reciprocal transplants among three successional populations. New Phytol. 117, 129-139 (1991).
197. Thompson, S. P., Paerl, H. W. & Go, M. C. Seasonal patterns of nitrification and denitrification in a natural and a restored salt marsh. Estuaries 18, 399-408 (1995).
198. Vitaliano, J. J., Reid, R. N., Frame, A. B., Packer, D. B., Arlen, L., Sacco, J. N. Comparison of benthic invertebrate assemblages at Spartina alterniflora marshes reestablished after an oil spill and existing marshes in the Arthur Kill (NY/NJ). Mar. Pollut. Bull. 44, 1100-1108 (2002).
199. Webb, J. W. & Newling, C. J. Comparison of natural and man-made salt marshes in Galveston Bay Complex, Texas. Wetlands 4, 75-86 (1985).
200. Wilsey, B. J., McKee, K. L. & Mendelssohn, I. A. Effects of increased elevation and macro- and micronutrient additions on Spartina alterniflora transplant success in salt-marsh dieback areas in Louisiana. Environ. Manage. 16, 505-511 (1992).
201. Wu, M. X., Hu, Y., Wu, P. L., He, P. M., He, N., Zhang, B. L., Zhang, S. L. & Fang, S. B. Does soil pore water salinity or elevation influence vegetation spatial patterns along coasts? A case study of restored coastal wetlands in Nanhui, Shanghai. Wetlands 40(6), 2691-2700 (2020).
202. Xu, Y., Yao, S., Soetaert, K., Fan, X. Effects of salt marsh restoration on eukaryotic microbenthic communities in the Yangtze Estuary. Mar. Ecol. Prog. Ser. 638, 39-50 (2020).
203. Yando, E. S., Osland, M. J., Jones, S. F., Hester, M. W. Jump-starting coastal wetland restoration: a comparison of marsh and mangrove foundation species. Restor. Ecol. 27, 1145-1154 (2019).
204. Zedler, J. B. Canopy architecture of natural and planted cordgrass marshes: selecting habitat evaluation criteria. Ecol. Appl. 3, 123–138 (1993).
205. Zedler, J. B. & Callaway, J. C. Tracking wetland restoration: do mitigation sites follow desired trajectories? Restor. Ecol. 7, 69–73 (1999).
206. Zedler, J. B., Callaway, J. C. & Sullivan, G. Declining biodiversity: Why species matter and how their functions might be restored in Californian tidal marshes. BioScience 51, 1005-1017 (2001).
207. Zedler, J. B., Morzaria-Luna, H., Ward, K. The challenge of restoring vegetation on tidal, hypersaline substrates. Plant Soil 253, 259-273 (2003).
208. Zedler, J.B. & West, J.M. Declining diversity in natural and restored salt marshes: a 30-year study of Tijuana Estuary. Restor. Ecol.16, 249-262 (2008).
209. Zheng, L., Stevenson, R. J., Craft, C. Changes in benthic algal attributes during salt marsh restoration. Wetlands 24: 309-323 (2004).
210. Zhou, C. F., Qin, P. & Xie, M. Vegetating coastal areas of east China: Species selection, seedling cloning and transplantation. Ecol. Eng. 20, 275-286 (2003).
