# Supplementary material for: A global meta-analysis on the drivers of salt marsh planting success and implications for ecosystem services
Source: Nat Commun. 2024 Apr 29;15:3643. doi: 10.1038/s41467-024-47769-5 (PMC11059165; doi:10.1038/s41467-024-47769-5)
Supplement: Supplementary file 7 — Source Data [file 41467_2024_47769_MOESM7_ESM.xlsx]

## Sheet: Figure 1a
ID	Author	Year pub	Country	SiteName	Latitude	Longitude	Genus
A001	Alldred et al.	2020	USA	Yellow Bar, New York	40.612	-73.837	Spartina
A001	Alldred et al.	2020	USA	Elders west, New York	40.632	-73.855	Spartina
A001	Alldred et al.	2020	USA	Elders east, New York	40.636	-73.845	Spartina
A001	Alldred et al.	2020	USA	Big Egg marsh, Jamaica Bay, New York	40.596	-73.83	Spartina
A002	Anastasiou & Brook	2003	USA	Emerson Point, Manatee County, Tampa Bay, Florida	27.5329	-82.645	Spartina
A003	Angermeyer et al.	2018	USA	WB-Waquoit Bay	41.58	-70.521	Spartina
A003	Angermeyer et al.	2018	USA	PI-Prudence Island	41.625	-71.324	Spartina
A003	Angermeyer et al.	2018	USA	JR-Jones River	39.089	-75.437	Spartina
A003	Angermeyer et al.	2018	USA	RC-Rachael Carson	34.723	-76.675	Spartina
A003	Angermeyer et al.	2018	USA	AB-ACE Basin	32.558	-80.439	Spartina
A004	Armitage et al.	2006	USA	Mugu Lagoon, Naval Base Ventura County, southern California	34.1031	-119.096	Salicornia
A004	Armitage et al.	2006	USA	Mugu Lagoon, Naval Base Ventura County, southern California	34.1031	-119.096	Others
A005	Armitage & Fong	2004	USA	Mugu Lagoon, Naval Base Ventura County, southern California	34.1031	-119.096	Salicornia
A005	Armitage & Fong	2004	USA	Mugu Lagoon, Naval Base Ventura County, southern California	34.1031	-119.096	Others
A006	Armitage et al.	2014	USA	Texas Parks and Wildlife Department’s Old River Unit of the Lower Neches Wildlife Management Area	30	-93.5	Spartina
A007	Armitage et al.	2007	USA	Mugu Lagoon, Naval Base Ventura County, southern California	34.1031	-119.096	Spartina
A008	Balouskus & Targett	2012	USA	Delaware Bay in Lewes, Delaware	38.83	-75.1667	Spartina
A009	Balouskus & Targett	2016	USA	Delaware Coastal Bays	38.5833	-75.3	Spartina
A010	Baustian et al.	2012	USA	Lafourche Parish, Louisiana	29.1789	-90.2455	Spartina
A011	Beck & Gustafson	2012	USA	Kiawah Island and Morgan Island , South Carolina	32.6045	-80.0748	Spartina
A012	Benner et al.	1982	USA	Currituck Sound shoreline	36.3894	-75.8893	Spartina
A012	Benner et al.	1982	USA	Currituck Sound shoreline	36.3894	-75.8893	Others
A012	Benner et al.	1982	USA	Currituck Sound shoreline	36.3894	-75.8893	Juncus
A012	Benner et al.	1982	USA	Currituck Sound shoreline	36.3894	-75.8893	Phragmites
A013	Bergen et al.	2000	USA	New York City	40.6166	-74.2	Spartina
A013	Bergen et al.	2000	USA	Old Place, Staten Island	40.6397	-74.1765	Spartina
A013	Bergen et al.	2000	USA	Prall’s Island	40.6085	-74.2015	Spartina
A013	Bergen et al.	2000	USA	Gulfport Reach	40.6334	-74.2011	Spartina
A014	Bilkovic & Mitchell	2013	USA	East river, Chesapeake Bay	37.7629	-76.3159	Spartina
A014	Bilkovic & Mitchell	2013	USA	South river, Chesapeake Bay	39.146	-76.4921	Spartina
A014	Bilkovic & Mitchell	2013	USA	East river, Chesapeake Bay	37.7629	-76.3159	Spartina
A014	Bilkovic & Mitchell	2013	USA	South river, Chesapeake Bay	39.146	-76.4921	Spartina
A015	Boyer et al.	2000	USA	Connector marsh, San Diego Bay	32.4	-117.06	Spartina
A016	Boyer & Zedler	1998	USA	Connector marsh, San Diego Bay	32.4	-117.06	Spartina
A017	Boyer & Zedler	1999	USA	Connector marsh, San Diego Bay	32.4	-117.06	Spartina
A018	Broome & Craft	2000	USA	Pamlico River estuary, North Carolina	35.4	-76.8	Spartina
A019	Broome et al.	1983	USA	Neuse River shoreline	35.03	-76.6667	Spartina
A020	Broome et al.	1986	USA	Pine Knoll Shores, North Carolina	34.7012	-76.8317	Spartina
A021	Broome et al.	1988	USA	North Carolina	35.5768	-77.3071	Spartina
A021	Broome et al.	1988	USA	North Carolina	35.5768	-77.3071	Others
A022	Burchett et al.	1998	Australia	Haslams Creek, Olympics 2000 Site, Sydney	-33.8466	151.058	Others
A023	Byerly et al.	2020	USA	Whiskey	29.038	-90.804	Spartina
A023	Byerly et al.	2020	USA	Raccoon	29.038	-90.804	Spartina
A024	Cagle et al.	2020	USA	Barataria Bay, Louisiana	29.4411	-89.9334	Spartina
A025	Cahoon et al.	2019	USA	Big Egg marsh, Jamaica Bay, New York	40.596	-73.8297	Spartina
A026	Cain & Cohen	2014	USA	Skidaway Island, Georgia	31.9756	-81.0309	Spartina
A027	Callaway et al.	1997	USA	Tijuana Estuary, Southern California	32.5573	-117.114	Salicornia
A028	Callaway et al.	2003	USA	Tijuana Estuary, Southern California	32.5573	-117.114	Suaeda
A028	Callaway et al.	2003	USA	Tijuana Estuary, Southern California	32.5573	-117.114	Salicornia
A028	Callaway et al.	2003	USA	Tijuana Estuary, Southern California	32.5573	-117.114	Others
A029	Cammen	1976a	USA	Drum inlet	34.85	-76.33	Spartina
A029	Cammen	1976a	USA	Snow's cut	34.01	-77.92	Spartina
A030	Cammen	1976b	USA	Drum inlet	34.85	-76.33	Spartina
A030	Cammen	1976b	USA	Snow's cut	34.01	-77.92	Spartina
A031	Campbell et al.	2017	USA	Jamaica Bay	40.596	-73.8297	Spartina
A032	Castillo & Figueroa	2009	Spain	Odiel Marshes, Southwest Iberian Peninsula	37.2045	-6.96135	Spartina
A032	Castillo & Figueroa	2009	Spain	Odiel Marshes, Southwest Iberian Peninsula	37.2045	-6.96135	Others
A033	Castillo et al.	2008	Spain	Odiel Marshes, Southwest Iberian Peninsula	37.2045	-6.96135	Spartina
A034	Chen et al.	2017	China	Yangtze estuary	31.5123	121.989	Scirpus
A035	Chen et al.	2020	China	Hangzhou Bay	29.9	120.5	Phragmites
A036	Chen	2020	China	Yangtze estuary	31.58	121.93	Scirpus
A037	Chen et al.	2019	China	Yangtze estuary	31.58	121.93	Scirpus
A038	Chung et al.	2004	China	Chengmengkou, Dongtai	31.5136	121.966	Spartina
A038	Chung et al.	2004	China	badoshan	31.3875	121.522	Spartina
A038	Chung et al.	2004	China	Erfenshui	31.5136	121.966	Spartina
A038	Chung et al.	2004	China	Chengmengkou, Dongtai	31.5136	121.966	Spartina
A039	Clevering & van Gulik	1997	Netherlands	Beninger Slikken	51.8	3.65	Scirpus
A039	Clevering & van Gulik	1997	Netherlands	Ventjagersplaten	51.7	3.85	Scirpus
A040	Cornell et al.	2007	USA	Department of Transportation (DOT)	34.7028	-76.7624	Spartina
A040	Cornell et al.	2007	USA	Consultant, North Carolina	34.72	-76.61	Spartina
A040	Cornell et al.	2007	USA	Port Marsh (PT)	34.7255	-76.6861	Spartina
A040	Cornell et al.	2007	USA	Swansboro Marsh (SB)	34.675	-77.1223	Spartina
A040	Cornell et al.	2007	USA	Dills Creek, North Carolina	34.5	-76.4	Spartina
A040	Cornell et al.	2007	USA	Pine Knoll Shores, North Carolina	34.7012	-76.8317	Spartina
A040	Cornell et al.	2007	USA	Marine Lab	34.7161	-76.6723	Spartina
A040	Cornell et al.	2007	USA	Snow's cut	34.01	-77.92	Spartina
A041	Craft et al.	1988a	USA	Oregon Inlet	36.12	-75.63	Spartina
A041	Craft et al.	1988a	USA	Snow's cut	34.01	-77.92	Spartina
A041	Craft et al.	1988a	USA	Pine Knoll Shores, North Carolina	34.7012	-76.8317	Spartina
A041	Craft et al.	1988a	USA	Texas gulf	35.34	-76.73	Juncus
A041	Craft et al.	1988a	USA	Texas gulf	35.34	-76.73	Others
A041	Craft et al.	1988a	USA	Texas gulf	35.34	-76.73	Spartina
A041	Craft et al.	1988a	USA	N.C. Phosphate	35.34	-76.73	Spartina
A041	Craft et al.	1988a	USA	N.C. Phosphate	35.34	-76.73	Juncus
A042	Craft et al.	1988b	USA	Pamlico River estuary, North Carolina	35.4	-76.8	Spartina
A042	Craft et al.	1988b	USA	Pamlico River estuary, North Carolina	35.4	-76.8	Juncus
A042	Craft et al.	1988b	USA	Pamlico River estuary, North Carolina	35.4	-76.8	Others
A043	Craft et al.	1989	USA	N.C. Phosphate	35.34	-76.73	Spartina
A044	Craft et al.	1991	USA	Pamlico River estuary, North Carolina	35.4	-76.8	Spartina
A045	Craft et al.	1997	USA	Project Area 11	35.34	-76.48	Spartina
A045	Craft et al.	1997	USA	Pine Knoll Shores, North Carolina	34.7012	-76.8317	Spartina
A045	Craft et al.	1997	USA	Snow's cut	34.01	-77.92	Spartina
A045	Craft et al.	1997	USA	Oregon Inlet	36.12	-75.63	Spartina
A046	Craft et al.	1999	USA	Pine Knoll Shores, North Carolina	34.7012	-76.8317	Spartina
A046	Craft et al.	1999	USA	Snow's cut	34.01	-77.92	Spartina
A047	Craft	2000	USA	Project Area 11	35.34	-76.48	Spartina
A047	Craft	2000	USA	Dills Creek, North Carolina	34.5	-76.4	Spartina
A047	Craft	2000	USA	Texas gulf	35.34	-76.73	Spartina
A047	Craft	2000	USA	Pine Knoll Shores, North Carolina	34.7012	-76.8317	Spartina
A047	Craft	2000	USA	Uncle Henry's, North Carolina	34.96	-79.1	Spartina
A047	Craft	2000	USA	Snow's cut	34.01	-77.92	Spartina
A047	Craft	2000	USA	Oregon Inlet	36.12	-75.63	Spartina
A047	Craft	2000	USA	Harker's Island	34.7104	-76.5627	Spartina
A048	Craft et al.	2002	USA	Pamlico River estuary, North Carolina	35.4	-76.8	Spartina
A048	Craft et al.	2002	USA	Pamlico River estuary, North Carolina	35.4	-76.8	Juncus
A049	Craft et al.	2003	USA	Department of Transportation (DOT)	34.7028	-76.7624	Spartina
A049	Craft et al.	2003	USA	Consultant, North Carolina	34.72	-76.61	Spartina
A049	Craft et al.	2003	USA	Port Marsh (PT)	34.7255	-76.6861	Spartina
A049	Craft et al.	2003	USA	Swansboro Marsh (SB)	34.675	-77.1223	Spartina
A049	Craft et al.	2003	USA	Dills Creek, North Carolina	34.5	-76.4	Spartina
A049	Craft et al.	2003	USA	Pine Knoll Shores, North Carolina	34.7012	-76.8317	Spartina
A049	Craft et al.	2003	USA	Marine Lab	34.7161	-76.6723	Spartina
A049	Craft et al.	2003	USA	Snow's cut	34.01	-77.92	Spartina
A050	Craft & Sacco	2003	USA	Department of Transportation (DOT)	34.7028	-76.7624	Spartina
A050	Craft & Sacco	2003	USA	Consultant, North Carolina	34.72	-76.61	Spartina
A050	Craft & Sacco	2003	USA	Port Marsh (PT)	34.7255	-76.6861	Spartina
A050	Craft & Sacco	2003	USA	Dills Creek, North Carolina	34.5	-76.4	Spartina
A050	Craft & Sacco	2003	USA	Pine Knoll Shores, North Carolina	34.7012	-76.8317	Spartina
A050	Craft & Sacco	2003	USA	Marine Lab	34.7161	-76.6723	Spartina
A050	Craft & Sacco	2003	USA	Snow's cut	34.01	-77.92	Spartina
A051	Crosby et al.	2017	USA	Waquoit Bay, MA	41.58	-70.521	Spartina
A051	Crosby et al.	2017	USA	Prudence Island, RI	41.625	-71.324	Spartina
A051	Crosby et al.	2017	USA	Beaufort, NC	34.723	-76.675	Spartina
A051	Crosby et al.	2017	USA	Bennett’s Point, SC	32.558	-80.439	Spartina
A051	Crosby et al.	2017	USA	Fire Island, NY	40.689	-72.992	Spartina
A051	Crosby et al.	2017	USA	Dover, DE	39.089	-75.437	Spartina
A051	Crosby et al.	2017	USA	Lewes, DE	38.788	-75.167	Spartina
A051	Crosby et al.	2017	USA	Assateague Island, MD	38.201	-75.162	Spartina
A052	Curado et al.	2012	Spain	Odiel Marshes, Southwest Iberian Peninsula	37.2045	-6.96135	Spartina
A053	Curado et al.	2013 a	Spain	Odiel Marshes, Southwest Iberian Peninsula	37.2045	-6.96135	Spartina
A054	Curado et al.	2013 b	Spain	Odiel Marshes, Southwest Iberian Peninsula	37.2045	-6.96135	Spartina
A054	Curado et al.	2013 b	Spain	Odiel Marshes, Southwest Iberian Peninsula	37.2045	-6.96135	Others
A055	Curado et al.	2014 a	Spain	Odiel Marshes, Southwest Iberian Peninsula	37.2045	-6.96135	Spartina
A055	Curado et al.	2014 a	Spain	Odiel Marshes, Southwest Iberian Peninsula	37.2045	-6.96135	Others
A056	Curado et al.	2014 b	Spain	Odiel Marshes, Southwest Iberian Peninsula	37.2045	-6.96135	Spartina
A056	Curado et al.	2014 b	Spain	Odiel Marshes, Southwest Iberian Peninsula	37.2045	-6.96135	Others
A057	Curado et al.	2014 c	Spain	Odiel Marshes, Southwest Iberian Peninsula	37.2045	-6.96135	Spartina
A057	Curado et al.	2014 c	Spain	Odiel Marshes, Southwest Iberian Peninsula	37.2045	-6.96135	Others
A058	Curado et al.	2014 d	Spain	Odiel Marshes, Southwest Iberian Peninsula	37.2045	-6.96135	Spartina
A059	Curado et al.	2014 e	Spain	Odiel Marshes, Southwest Iberian Peninsula	37.2045	-6.96135	Spartina
A059	Curado et al.	2014 e	Spain	Odiel Marshes, Southwest Iberian Peninsula	37.2045	-6.96135	Others
A060	Curado et al.	2020	Spain	Odiel Marshes, Southwest Iberian Peninsula	37.2045	-6.96135	Spartina
A060	Curado et al.	2020	Spain	Odiel Marshes, Southwest Iberian Peninsula	37.2045	-6.96135	Others
A061	Currin et al.	1996	USA	Newport River Estuary, North Carolina	34.725	-76.6966	Spartina
A062	Currin et al.	2008	USA	Newport River Estuary, North Carolina	34.7291	-76.6678	Spartina
A062	Currin et al.	2008	USA	Duke University Marine Lab	34.7177	-76.6736	Spartina
A062	Currin et al.	2008	USA	Pine Knoll Shores, North Carolina	34.7012	-76.8317	Spartina
A062	Currin et al.	2008	USA	NCMM	34.7291	-76.6678	Spartina
A063	Currin et al.	2010	USA	North Carolina	NA	NA	Spartina
A064	Currin et al.	2017	USA	NCMM	34.7299	-76.6682	Spartina
A064	Currin et al.	2017	USA	Pine Knoll Shores, North Carolina	34.7012	-76.8317	Spartina
A064	Currin et al.	2017	USA	Harker's Island	34.7104	-76.5627	Spartina
A065	Darnell & Smith	2001	USA	Aransas National Wildlife Refuge	28.267	-96.817	Others
A065	Darnell & Smith	2001	USA	Aransas National Wildlife Refuge	28.267	-96.817	Salicornia
A065	Darnell & Smith	2001	USA	Aransas National Wildlife Refuge	28.267	-96.817	Suaeda
A065	Darnell & Smith	2001	USA	Aransas National Wildlife Refuge	28.267	-96.817	Spartina
A066	Davenport et al.	2018	USA	Windy Hill Farm	38.7082	-77.4892	Spartina
A066	Davenport et al.	2018	USA	Windy Hill Farm	38.7082	-77.4892	Others
A066	Davenport et al.	2018	USA	Lynnhaven	36.91	-76.0359	Spartina
A066	Davenport et al.	2018	USA	Lynnhaven	36.91	-76.0359	Others
A067	Davis et al.	2015	USA	Kirby-smith island, Newport River Estuary	34.7255	-76.6861	Spartina
A067	Davis et al.	2015	USA	Port Marsh (PT)	34.7255	-76.6861	Spartina
A067	Davis et al.	2015	USA	Army marsh	34.7255	-76.6861	Spartina
A067	Davis et al.	2015	USA	pivers island west	34.7255	-76.6861	Spartina
A068	Dawe et al.	2000	Canada	Campbell River estuary, British Columbia	50.0378	-125.294	Juncus
A068	Dawe et al.	2000	Canada	Campbell River estuary, British Columbia	50.0378	-125.294	Others
A069	Delaney et al.	2000	USA	Galveston Bay, Texas	29.5697	-94.9367	Spartina
A070	Derksen-Hooijberg et al.	2018	USA	Sapelo Island, Georgia, USA	31.4075	-81.2899	Spartina
A071	Diefenderfer et al.	2018	USA	Columbia River estuary and Puget Sound	46.3	-124.06	Others
A072	Dionne et al.	1999	USA	inner North Mill Pond, Portsmouth	43	-70	Spartina
A073	Doherty et al.	2011	USA	Tidal Linkage	32.5694	-117.127	Suaeda
A073	Doherty et al.	2011	USA	Tidal Linkage	32.5694	-117.127	Salicornia
A073	Doherty et al.	2011	USA	Tidal Linkage	32.5694	-117.127	Others
A074	Donnelly et al.	2017	USA	Turtle Mound shell	28.9308	-80.8269	Spartina
A075	Dontis et al.	2020	USA	Tampa bay	27.7453	-82.4719	Spartina
A076	Duarte et al.	2012	Portugal	Tagus estuary	38.816	-8.933	Others
A077	Duggan-Edwards et al.	2020	UK	Red Wharf Bay	53.3175	-4.18417	Spartina
A078	Emond et al.	2016	Canada	New Brunswick, Pokesudie	47.8167	-64.8167	Others
A078	Emond et al.	2016	Canada	New Brunswick, Shippagan	47.6833	-64.7667	Spartina
A079	Etheridge et al.	2015	USA	Carteret County, North Carolina	34.82	-76.61	Spartina
A079	Etheridge et al.	2015	USA	Carteret County, North Carolina	34.82	-76.61	Juncus
A080	Etheridge et al.	2017	USA	Carteret County, North Carolina	34.82	-76.61	Spartina
A080	Etheridge et al.	2017	USA	Carteret County, North Carolina	34.82	-76.61	Juncus
A081	Fearnley	2008	USA	Isle Dernieres Barrier Islands Refuge, Louisiana	29.04	-90.804	Spartina
A081	Fearnley	2008	USA	Isle Dernieres Barrier Islands Refuge, Louisiana	29.04	-90.804	Others
A082	Feher et al.	2018	USA	Trinity island	29.041	-90.7247	Spartina
A082	Feher et al.	2018	USA	Trinity island	29.041	-90.7247	Others
A083	Foster-Martinez & Variano	2018	USA	San Francisco Bay	37.6666	-122.267	Spartina
A084	Frame et al.	2006	USA	Big Egg Marsh	40.596	-73.83	Spartina
A085	Freitas et al.	2016	Brazil	Patos Lagoon estuary	-32.0167	-52.1	Spartina
A086	Gaynor et al.	2019	USA	Castle Windy (CW)	28.333	-80.6666	Spartina
A086	Gaynor et al.	2019	USA	Eldora House (EH)	28.333	-80.6666	Spartina
A086	Gaynor et al.	2019	USA	Hong Kong Island (HK)	28.333	-80.6666	Spartina
A086	Gaynor et al.	2019	USA	Seminole Rest (SR)	28.333	-80.6666	Spartina
A086	Gaynor et al.	2019	USA	Turtle Mound shell	28.333	-80.6666	Spartina
A087	Ge et al.	2019	China	Yangtze estuary	31.58	121.93	Scirpus
A088	Gittman et al.	2018	USA	Carrot Island, Beaufort, NC	34.707	-76.6376	Spartina
A089	Gittman et al.	2016	USA	North Carolina	NA	NA	Spartina
A090	Gittman et al.	2014	USA	Pine Knoll Shores, North Carolina	34.7012	-76.8317	Spartina
A091	Handa & Jefferies	2000	Canada	Hudson Bay	58.73	-94.4666	Others
A092	Havens et al.	1995	USA	Sarah’s Creek, Gloucester Point, VA	37.275	-76.4944	Spartina
A092	Havens et al.	1995	USA	Sarah’s Creek, Gloucester Point, VA	37.275	-76.4944	Others
A093	Havens et al.	2002	USA	Sarah’s Creek, Gloucester Point, VA	37.275	-76.4944	Spartina
A093	Havens et al.	2002	USA	Sarah’s Creek, Gloucester Point, VA	37.275	-76.4944	Others
A094	Helenurm & Parsons	1997	USA	Sweetwater Marsh, Tijuana Estuary, Southern California	32.5573	-117.114	Others
A095	Howard et al.	2020	USA	Bayou Dupont in the Barataria Basin of southeast Louisiana	29.5	-90	Phragmites
A095	Howard et al.	2020	USA	Bayou Dupont in the Barataria Basin of southeast Louisiana	29.5	-90	Others
A096	Hu	2017	China	Yangtze estuary	31.5087	121.986	Scirpus
A097	Hu et al.	2015	China	Yangtze estuary	31.5087	121.986	Scirpus
A098	Janousek et al.	2007	USA	Tijuana Estuary, Southern California	32.5573	-117.114	Spartina
A099	Johnson et al.	2018	USA	Barataria Bay, Louisiana	29.4411	-89.9334	Spartina
A100	Jones et al.	2019	USA	Louisiana, yound restored	29.13	-90.22	Spartina
A101	Kibler et al.	2019	USA	Florida’s Mosquito Lagoon	29.5113	-81.3677	Spartina
A102	Kleinhuizen & Mortazavi	2018	USA	Dauphin Island Sea Lab	30.4	-88.08	Spartina
A102	Kleinhuizen & Mortazavi	2018	USA	Dauphin Island Sea Lab	30.4	-88.08	Juncus
A103	Knutson et al.	1981	USA	National survey	NA	NA	Spartina
A104	Konisky & Burdick	2004	USA	Mill Brook Marsh, Stratham, New Hampshire	42.7432	-70.8239	Spartina
A104	Konisky & Burdick	2004	USA	Oak Knoll Marsh, Rowley, Massachusetts and Mill Brook Marsh, Stratham, New Hampshire	42.7432	-70.8239	Juncus
A104	Konisky & Burdick	2004	USA	Oak Knoll Marsh, Rowley, Massachusetts and Mill Brook Marsh, Stratham, New Hampshire	42.7432	-70.8239	Others
A104	Konisky & Burdick	2004	USA	Oak Knoll Marsh, Rowley, Massachusetts and Mill Brook Marsh, Stratham, New Hampshire	42.7432	-70.8239	Phragmites
A105	La peyre et al.	2007	USA	Sabine National Wildlife Refuge	29.9	-92.5	Spartina
A106	Langis et al.	1991	USA	Connector marsh, San Diego Bay	32.4	-117.06	Spartina
A107	Larkin et al.	2008	USA	Tijuana Estuary, Southern California	32.5573	-117.114	Spartina
A108	Larkin et al.	2009	USA	Tijuana Estuary, Southern California	32.5573	-117.114	Spartina
A109	Lee et al.	2011	South Korea	Nakdong Estuary	35.1	128.9	Phragmites
A110	Levin et al.	1996	USA	Port Marsh (PT)	34.7255	-76.6861	Spartina
A111	Lindau & Hossner	1981	USA	Bolivar Marsh in Galveston Bay, Texas	29.4644	-94.6078	Spartina
A112	Liu et al.	2020	China	Liaohe estuary	40.5	121.5	Suaeda
A113	Llewellyn & La Peyre	2011	USA	Sabine National Wildlife Refuge	29.9	-92.5	Spartina
A114	Madrid et al.	2012	USA	Old river unit, texas	30.02	-93.85	Spartina
A115	Manis et al.	2015	USA	Mosquito Lagoon in Florida	9.51133	-81.3676	Spartina
A116	Mavrodi et al.	2018	USA	Deer Island	30.3677	-88.8243	Juncus
A116	Mavrodi et al.	2018	USA	Deer Island	30.3677	-88.8243	Spartina
A117	Maynard et al.	2011	UK	north shore, Eden Estuary	56.3689	-2.8673	Scirpus
A117	Maynard et al.	2011	UK	south shore, Eden Estuary	56.3545	-2.83124	Others
A118	Maynard	2014	UK	north shore, Eden Estuary	56.3689	-2.8673	Scirpus
A118	Maynard	2014	UK	south shore, Eden Estuary	56.3545	-2.83124	Scirpus
A118	Maynard	2014	UK	north shore, Eden Estuary	56.3545	-2.83124	Phragmites
A118	Maynard	2014	UK	south shore, Eden Estuary	56.3545	-2.83124	Others
A119	McClenachan et al.	2020	USA	Florida’s Mosquito Lagoon	29.5113	-81.3677	Spartina
A120	Melvin & Webb	1998	USA	Galveston Bay, Texas	29.5697	-94.9367	Spartina
A121	Milano	1999	USA	North end of Key Biscayne, Florida	25.7333	-80.1666	Scirpus
A121	Milano	1999	USA	Miami-Dade County, southeastern Florida	25.2662	-80.4671	Spartina
A121	Milano	1999	USA	Miami-Dade County, southeastern Florida	25.2662	-80.4671	Others
A121	Milano	1999	USA	Miami-Dade County, southeastern Florida	25.2662	-80.4671	Juncus
A121	Milano	1999	USA	North end of Key Biscayne, Florida	25.7333	-80.1666	Juncus
A121	Milano	1999	USA	North end of Key Biscayne, Florida	25.7333	-80.1666	Others
A121	Milano	1999	USA	North end of Key Biscayne, Florida	25.7333	-80.1666	Spartina
A121	Milano	1999	USA	South end of Key Biscayne, Florida	25.6797	-80.1694	Spartina
A121	Milano	1999	USA	South end of Key Biscayne, Florida	25.6797	-80.1694	Others
A121	Milano	1999	USA	North Miami, Florida	25.9056	-80.14	Others
A121	Milano	1999	USA	North Miami, Florida	25.9056	-80.14	Spartina
A121	Milano	1999	USA	Miami-Dade County, southeastern Florida	25.9583	-80.1667	Others
A121	Milano	1999	USA	Miami-Dade County, southeastern Florida	25.9583	-80.1667	Juncus
A121	Milano	1999	USA	Chicken Key, located in the Biscayne Bay Aquatic Preserve, south Biscayne Bay, Miami-Dade, Florida	26.62	-80.2875	Others
A121	Milano	1999	USA	Chicken Key, located in the Biscayne Bay Aquatic Preserve, south Biscayne Bay, Miami-Dade, Florida	26.62	-80.2875	Spartina
A122	Miller & Simenstad	1997	USA	Chehalis River, Grays Harbor	46.9	-123.8	Others
A123	Minello & Zimmerman	1992	USA	Stedman island	28.7	-95	Spartina
A124	Minello et al.	1994	USA	Galveston Bay, Texas	29	-94	Spartina
A125	Minello & Webb	1997	USA	Galveston Bay, Texas	29	-94	Spartina
A126	Minello et al.	2000	USA	92Marsh	29	-94	Spartina
A127	Montemayor et al.	2008	Canada	Pokesudie Island	47.8	-64.7667	Juncus
A127	Montemayor et al.	2008	Canada	Pokesudie Island	47.8	-64.7667	Spartina
A128	Montemayor et al.	2010	Canada	Pokesudie Island	47.8	-64.7667	Juncus
A128	Montemayor et al.	2010	Canada	Pokesudie Island	47.8	-64.7667	Spartina
A129	Montemayor et al.	2015	Canada	Pokesudie Island	47.8167	-64.75	Juncus
A129	Montemayor et al.	2015	Canada	Pokesudie Island	47.8167	-64.75	Spartina
A129	Montemayor et al.	2015	Canada	Pokesudie Island	47.8167	-64.75	Others
A130	Moody et al.	2020	USA	D15, Maurice River in Commercial Township	39.2364	-75.01	Spartina
A130	Moody et al.	2020	USA	Matt's Landing	39.285	-75.2363	Spartina
A131	Morgan & Short	2002	USA	Great Bay Estuary, Maine/New Hampshire	43.0807	-70.7631	Spartina
A132	Moseman et al.	2004	USA	Tijuana Estuary, Southern California	32.5573	-117.114	Spartina
A133	Moy & Levin	1991	USA	Dills Creek, North Carolina	34.5	-76.4	Spartina
A134	Muench & Elsey-Quirk	2019	USA	Sabine National Wildlife Refuge	29.9	-92.5	Spartina
A135	Neff et al.	2009	USA	Kingman Marsh	38.9047	-76.9617	Juncus
A135	Neff et al.	2009	USA	Kingman Marsh	38.9047	-76.9617	Others
A136	Ning et al.	2014	China	Beilun River Estuary	21.4667	107.95	Others
A137	Noe et al.	2019	USA	Sweetwater Marsh, Tijuana Estuary, Southern California	32.5573	-117.114	Others
A138	Nordstrom et al.	2014	USA	San Diego, California	32.78	-117.22	Spartina
A139	O'Brien & Zedler	2006	USA	Tijuana Estuary, Southern California	32.5573	-117.114	Others
A139	O'Brien & Zedler	2006	USA	Tijuana Estuary, Southern California	32.5573	-117.114	Suaeda
A139	O'Brien & Zedler	2006	USA	Tijuana Estuary, Southern California	32.5573	-117.114	Spartina
A140	O'Connor et al.	2011	USA	Pine Knoll Shores, North Carolina	34.7012	-76.8317	Spartina
A140	O'Connor et al.	2011	USA	Harker's Island	34.7104	-76.5627	Spartina
A141	Ogburn & Alber	2006	USA	Melon Bluff mid marsh	31.3944	-81.2878	Spartina
A141	Ogburn & Alber	2006	USA	Melon Bluff mid marsh	31.3944	-81.2878	Juncus
A142	Palinkas et al.	2018	USA	CBEC	38	-76	Spartina
A142	Palinkas et al.	2018	USA	Horn Point	38	-76	Spartina
A142	Palinkas et al.	2018	USA	Wye	38	-76	Spartina
A142	Palinkas et al.	2018	USA	Chesapeake Bay	38	-76	Spartina
A142	Palinkas et al.	2018	USA	Aspen	38	-76	Spartina
A142	Palinkas et al.	2018	USA	Camp Letts	38	-76	Spartina
A142	Palinkas et al.	2018	USA	Patterson Park	38	-76	Spartina
A142	Palinkas et al.	2018	USA	Chesapeake Bay	38	-76	Others
A143	Parsons & Zedler	1997	USA	Sweetwater Marsh, Tijuana Estuary, Southern California	32.5573	-117.114	Others
A144	Piehler et al.	1998	USA	Newport River Estuary, North Carolina	34.725	-76.6966	Spartina
A145	Polk & Eulie	2018	USA	North Carolina	NA	NA	Spartina
A145	Polk & Eulie	2018	USA	Jockey’s Ridge State park	35.9	75.5	Juncus
A146	Pomeroy et al.	1981	Canada	Fraser estuary	49.0333	-123.067	Scirpus
A146	Pomeroy et al.	1981	Canada	Fraser estuary	49.0333	-123.067	Others
A146	Pomeroy et al.	1981	Canada	Fraser estuary	49.0333	-123.067	Salicornia
A147	Race & Christie	1982	USA	mid chesapeake bay	NA	NA	Spartina
A148	Ranwell	1967	UK	Bridgwater Bay, Somerset	51.2437	-3.095	Spartina
A148	Ranwell	1967	UK	Hadleigh, Essex	51.5535	0.6095	Spartina
A148	Ranwell	1967	UK	Southampton Water,Hampshir	50.856	-1.3475	Spartina
A148	Ranwell	1967	UK	Poole Harbour, Dorset	50.696	-1.9886	Spartina
A148	Ranwell	1967	UK	Thames estuary	51.5	0.583	Spartina
A148	Ranwell	1967	Denmark	Mariager fjord and Nissum fjord	56.3976	9.5842	Spartina
A148	Ranwell	1967	Guyana	coastal area	6.736	-58.361	Spartina
A148	Ranwell	1967	New Zealand	Waihopai estuary	-41.576	173.739	Spartina
A148	Ranwell	1967	Netherlands	north Holland	52.15	4.4	Spartina
A149	Rezek et al.	2017	USA	Nueces Bay	27.4	-97.2	Spartina
A150	Rozas et al.	2005	USA	JC	29.3	-94.5	Spartina
A150	Rozas et al.	2005	USA	PMPT	29.3	-94.5	Spartina
A150	Rozas et al.	2005	USA	I-45 East, Galveston Bay, Texas	29.6889	-94.8928	Spartina
A150	Rozas et al.	2005	USA	I-45 West, Galveston Bay, Texas	29.6889	-94.8928	Spartina
A150	Rozas et al.	2005	USA	GISPT	29.3	-94.5	Spartina
A150	Rozas et al.	2005	USA	Galveston Bay, Texas	29.3	-94.5	Spartina
A151	Rozas & Minello	2001	USA	Calcasieu Lake	29.9	-93.5333	Spartina
A152	Rozas & Minello	2007	USA	Galveston Island State Park	29.3	-94.5	Spartina
A153	Rozas & Minello	2009	USA	Galveston Island State Park	29.3	-94.5	Spartina
A154	Sacco et al.	1994	USA	Dills Creek, North Carolina	34.5	-76.4	Spartina
A154	Sacco et al.	1994	USA	Pine Knoll Shores, North Carolina	34.7012	-76.8317	Spartina
A154	Sacco et al.	1994	USA	Uncle Henry's, North Carolina	34.96	-79.1	Spartina
A154	Sacco et al.	1994	USA	Snow's cut	34.01	-77.92	Spartina
A154	Sacco et al.	1994	USA	Harker's Island	34.7104	-76.5627	Spartina
A154	Sacco et al.	1994	USA	Oregon inlet	36.12	-75.63	Spartina
A155	Santini et al.	2019	Australia	Homebush Bay	-33.841	151.059	Others
A156	Scatolini & Zedler	1996	USA	Connector marsh, San Diego Bay	32.4	-117.06	Spartina
A157	Schaberg et al.	2019	USA	Tampa bay	27.7453	-82.4719	Others
A157	Schaberg et al.	2019	USA	Tampa bay	27.7453	-82.4719	Spartina
A158	Seneca et al.	1985	USA	Cape Fear River estuary	34.07	-77.95	Spartina
A159	Seneca et al.	1976	USA	Snow's cut	34.01	-77.92	Spartina
A160	Shafer & Streever	2000	USA	A-D76 Bolivar Peninsula	29.4195	-94.7325	Spartina
A160	Shafer & Streever	2000	USA	C-D83 Alligator Point	29.1782	-95.1125	Spartina
A160	Shafer & Streever	2000	USA	F-D85 Bolivar Peninsula	29.424	-94.7368	Spartina
A160	Shafer & Streever	2000	USA	G-D90 Kemah	29.5555	-95.0242	Spartina
A160	Shafer & Streever	2000	USA	L-D95 Armand Bayou	29.585	-95.0692	Spartina
A160	Shafer & Streever	2000	USA	M-D96 Bayland Marina	29.705	-94.99	Spartina
A160	Shafer & Streever	2000	USA	N-D98 Webster Power Plant	29.5263	-95.0963	Spartina
A161	Sharma et al.	2016	USA	Little Bay,	30.3831	-88.2814	Spartina
A161	Sharma et al.	2016	USA	Little Bay,	30.3831	-88.2814	Juncus
A161	Sharma et al.	2016	USA	Little Bay,	30.3831	-88.2814	Others
A162	Sheng et al.	2015	China	Yangtze estuary	31.58	121.93	Phragmites
A163	Shiau et al.	2016a	USA	Eastern North Carolina	NA	NA	Spartina
A163	Shiau et al.	2016a	USA	Eastern North Carolina	NA	NA	Juncus
A164	Shiau et al.	2016b	USA	Carteret County, North Carolina	34.82	-76.61	Spartina
A164	Shiau et al.	2016b	USA	Carteret County, North Carolina	34.82	-76.61	Juncus
A165	Shiau et al.	2019	USA	Eastern North Carolina	NA	NA	Spartina
A165	Shiau et al.	2019	USA	Eastern North Carolina	NA	NA	Juncus
A166	Short et al.	2000	USA	Great Bay Estuary, New Hampshire Port Mitigation Project	43.16	-70.83	Spartina
A167	Shreffler et al.	1990	USA	Gog-Le-Hi-Te, Puyallup river estuary	47.25	-122.35	Others
A168	Shreffler et al.	1992	USA	Gog-Le-Hi-Te, Puyallup river estuary	47.25	-122.35	Others
A169	Silinski et al.	2016	Belgium	Scheldt Estuary，Groot Buitenschoor,Belgium	51.363	4.248	Scirpus
A170	Silliman et al.	2015	USA	Fort DeSoto, Tampa	27.6155	-82.7358	Spartina
A170	Silliman et al.	2015	Netherlands	Baarland, The Netherlands	51.4083	3.885	Spartina
A171	Simenstad & Thom	1996	USA	Gog-Le-Hi-Te, Puyallup river estuary	47.25	-122.35	Others
A172	Smith et al.	2018	USA	ocracoke-waterward-6	35.1081	-75.9884	Spartina
A173	Society for Ecological Restoration	1993	USA	St. Charles Parish	29.927	-90.337	Others
A174	Society for Ecological Restoration	1995	UK	74 Coast Rd, West Mersea, Colchester	51.7669	0.8917	Salicornia
A174	Society for Ecological Restoration	1995	UK	74 Coast Rd, West Mersea, Colchester	51.7669	0.8917	Suaeda
A174	Society for Ecological Restoration	1995	UK	74 Coast Rd, West Mersea, Colchester	51.7669	0.8917	Others
A174	Society for Ecological Restoration	1995	UK	74 Coast Rd, West Mersea, Colchester	51.7669	0.8917	Spartina
A175	Society for Ecological Restoration	1996	USA	5428 W Marginal Way SW, Seattle	47.56	-122.347	Scirpus
A175	Society for Ecological Restoration	1996	USA	5428 W Marginal Way SW, Seattle	47.56	-122.347	Others
A176	Society for Ecological Restoration	2001	USA	Barren Island, 6, Hoopers Island	38.328	-76.2544	Spartina
A177	Society for Ecological Restoration	2001	USA	Lavaca Bay, Texas	28.598	-96.525	Spartina
A178	Society for Ecological Restoration	2007	Australia	Haslams Creek, Olympics 2000 Site, Sydney	-33.8466	151.058	Others
A179	Society for Ecological Restoration	2007	USA	Batiquitos Lagoon, Carlsbad, California	33.0912	-117.289	Salicornia
A180	Society for Ecological Restoration	2012	USA	Bar Beach Lagoon, North Hempstead, New York	40.8295	-73.6576	Spartina
A180	Society for Ecological Restoration	2012	USA	Bar Beach Lagoon, North Hempstead, New York	40.8295	-73.6576	Others
A181	Society for Ecological Restoration	2013	USA	Narrow River, Rhode Island	41.493	-71.4477	Spartina
A182	Society for Ecological Restoration	2015	USA	Rhode Island	41.5218	-71.2835	Spartina
A183	Soileau et al.	2018	USA	Calcasieu and Cameron parishes	29.85	-93.2	Spartina
A184	Sparks et al.	2013	USA	Grand Bay National Estuarine Research Reserve, Mississippi	30.3851	-88.4353	Juncus
A185	Sparks et al.	2015	USA	Grand Bay National Estuarine Research Reserve, Mississippi	30.4081	-88.4028	Juncus
A186	Spiering et al.	2018	USA	Florida’s Mosquito Lagoon	29.5113	-81.3677	Spartina
A187	Stalter & Batson	1969	USA	Georgetown	33.3675	-79.2939	Spartina
A187	Stalter & Batson	1969	USA	Georgetown	33.3675	-79.2939	Others
A187	Stalter & Batson	1969	USA	Georgetown	33.3675	-79.2939	Salicornia
A188	Staszak & Armitage	2013	USA	Galveston Bay, Texas	29.6889	-94.8928	Spartina
A189	Staver et al.	2020	USA	Poplar Island	38.7669	-76.3817	Spartina
A190	Streever	2000	USA	Pine Knoll Shores, North Carolina	34.7012	-76.8317	Spartina
A190	Streever	2000	USA	Snow's cut	34.01	-77.92	Spartina
A190	Streever	2000	USA	Bolivar Marsh in Galveston Bay, Texas	29.4644	-94.6078	Spartina
A190	Streever	2000	USA	Chocolate Bay	29	-95.4	Spartina
A190	Streever	2000	USA	East Matagorda Bay	28.3	-96	Spartina
A190	Streever	2000	USA	Stedman island	27.7	-97	Spartina
A190	Streever	2000	USA	Buttermilk sound	31.81	-81.32	Spartina
A190	Streever	2000	USA	Drum inlet	34.85	-76.33	Spartina
A190	Streever	2000	USA	N-D98 Webster Power Plant	29.5263	-95.0963	Spartina
A190	Streever	2000	USA	M-D96 Bayland Marina	29.705	-94.99	Spartina
A190	Streever	2000	USA	L-D95 Armand Bayou	29.585	-95.0692	Spartina
A190	Streever	2000	USA	I-D93 ANWR Site	28.2265	-96.789	Spartina
A190	Streever	2000	USA	J-D93 ANWR Site	28.2108	-96.814	Spartina
A190	Streever	2000	USA	K-D93 Mitchell Energy Site	28.1647	-96.8732	Spartina
A190	Streever	2000	USA	H-D92 Swan Lake	29.3533	-94.8955	Spartina
A190	Streever	2000	USA	G-D90 Kemah	29.5555	-95.0242	Spartina
A190	Streever	2000	USA	F-D85 Bolivar Peninsula	29.424	-94.7368	Spartina
A190	Streever	2000	USA	D-D84 La Quinta Channel	27.8607	-97.2458	Spartina
A190	Streever	2000	USA	E-D84 Matagorda Bay	28.7575	-95.6738	Spartina
A190	Streever	2000	USA	C-D83 Alligator Point	29.1782	-95.1125	Spartina
A190	Streever	2000	USA	B-D81 Stedman Island	27.8907	-97.1188	Spartina
A190	Streever	2000	USA	A-D76 Bolivar Peninsula	29.4195	-94.7325	Spartina
A191	Swann	2008	USA	Dauphin Island, Alabama	30.4	-88.01	Spartina
A192	Talley & Levin	1999	USA	San Diego, California	32.61	-117.1	Spartina
A192	Talley & Levin	1999	USA	Mission Bay	32.8	-117.22	Spartina
A193	Tao et al.	2018	China	Nanhui, Yangtze estuary	30.9043	121.974	Scirpus
A194	Taylor et al.	2019	Scotland	Eden Estuary	56.3644	-2.84083	Scirpus
A195	Temmink et al.	2020	USA	Marineland, Florida	29.6835	-81.2243	Spartina
A195	Temmink et al.	2020	Netherlands	De Schorren	53.1238	4.90034	Spartina
A196	Thompson et al.	1991	UK	Dee Estuary salt marsh, Cheshire, England	53.309	-3.157	Spartina
A197	Thompson et al.	1995	USA	Newport River Estuary, North Carolina	34.725	-76.6966	Spartina
A198	Vitaliano et al.	2002	USA	Old Place, Staten Island	40.6397	-74.1765	Spartina
A199	Webb & Newling	1985	USA	Bolivar Marsh in Galveston Bay, Texas	29.4644	-94.6078	Spartina
A200	Wilsey et al.	1992	USA	Barataria Basin near Caminada Bay, Louisiana	29.25	-90.15	Spartina
A201	Wu et al.	2020	China	Yangtze estuary	31.5123	121.989	Scirpus
A202	Xu et al.	2020	China	Yangtze estuary	31.5123	121.989	Scirpus
A203	Yando et al.	2019	USA	Port Fourchon, Louisiana	29.132	-90.224	Spartina
A204	Zedler	1993	USA	San Diego Bay	32.4	-117.06	Spartina
A205	Zedler & Callaway	1999	USA	Connector marsh, San Diego Bay	32.4	-117.06	Spartina
A206	Zedler et al.	2001	USA	Tijuana Estuary, Southern California	32.5573	-117.114	Salicornia
A206	Zedler et al.	2001	USA	Tijuana Estuary, Southern California	32.5573	-117.114	Suaeda
A206	Zedler et al.	2001	USA	Tijuana Estuary, Southern California	32.5573	-117.114	Others
A207	Zedler et al.	2003	USA	Tidal Linkage	32.5694	-117.127	Others
A207	Zedler et al.	2003	USA	Tidal Linkage	32.5694	-117.127	Salicornia
A207	Zedler et al.	2003	USA	Tidal Linkage	32.5694	-117.127	Suaeda
A208	Zedler & West	2008	USA	Friendship Marsh	32.551	-117.121	Others
A208	Zedler & West	2008	USA	Friendship Marsh	32.551	-117.121	Suaeda
A209	Zheng et al.	2004	USA	Department of Transportation (DOT)	34.7028	-76.7624	Spartina
A209	Zheng et al.	2004	USA	Currituck Sound shoreline	36.3894	-75.8893	Spartina
A209	Zheng et al.	2004	USA	Port Marsh (PT)	34.7255	-76.6861	Spartina
A209	Zheng et al.	2004	USA	Swansboro Marsh (SB)	34.675	-77.1223	Spartina
A209	Zheng et al.	2004	USA	Dills Creek, North Carolina	34.5	-76.4	Spartina
A209	Zheng et al.	2004	USA	Pine Knoll Shores, North Carolina	34.7012	-76.8317	Spartina
A209	Zheng et al.	2004	USA	Marine Lab (ML)	34.7161	-76.6723	Spartina
A209	Zheng et al.	2004	USA	Snow's cut	34.01	-77.92	Spartina
A210	Zhou et al.	2003	China	1-Haifeng farm, Yancheng Biosphere Reserve	33.0139	120.837	Spartina
A210	Zhou et al.	2003	China	2-Sheyang salt field, Yancheng Biosphere Reserve	33.9086	120.431	Spartina
A210	Zhou et al.	2003	China	3-Doulong harbor, Yancheng Biosphere Reserve	33.3284	120.663	Spartina
A210	Zhou et al.	2003	China	4-Simaoyou new dike	33.3264	120.628	Spartina
A210	Zhou et al.	2003	China	5,6-Tanggu beach	39.0282	117.785	Spartina

## Sheet: Figure 1b c and Figure S3-5
ID	Author	Year pub	Species	Survival (%)
A002	Anastasiou & Brook	2003	Spartina patens	94
A002	Anastasiou & Brook	2003	Spartina patens	100
A002	Anastasiou & Brook	2003	Spartina patens	93
A002	Anastasiou & Brook	2003	Spartina patens	64
A002	Anastasiou & Brook	2003	Spartina patens	100
A002	Anastasiou & Brook	2003	Spartina patens	81
A002	Anastasiou & Brook	2003	Spartina patens	69
A002	Anastasiou & Brook	2003	Spartina patens	100
A002	Anastasiou & Brook	2003	Spartina patens	86
A002	Anastasiou & Brook	2003	Spartina patens	60
A002	Anastasiou & Brook	2003	Spartina patens	100
A002	Anastasiou & Brook	2003	Spartina patens	86
A002	Anastasiou & Brook	2003	Spartina patens	63
A002	Anastasiou & Brook	2003	Spartina patens	100
A002	Anastasiou & Brook	2003	Spartina patens	74
A004	Armitage et al.	2006	Salicornia virginica	91
A004	Armitage et al.	2006	Distichlis spicata (L.) Greene	88
A004	Armitage et al.	2006	Jaumea carnosa	98
A004	Armitage et al.	2006	Frankenia salina	92
A011	Beck & Gustafson	2012	Spartina alterniflora	57.0183
A011	Beck & Gustafson	2012	Spartina alterniflora	14.9083
A011	Beck & Gustafson	2012	Spartina alterniflora	24.2661
A011	Beck & Gustafson	2012	Spartina alterniflora	3.7156
A012	Benner et al.	1982	Spartina alterniflora	100
A012	Benner et al.	1982	Typha latifolia	100
A012	Benner et al.	1982	Juncus roemerianus	100
A012	Benner et al.	1982	Fimbristy spadicea	0
A012	Benner et al.	1982	Phragmites australis	100
A012	Benner et al.	1982	Ammophila breviligulate	0
A012	Benner et al.	1982	Panicum amarum	0
A012	Benner et al.	1982	Spartina patens	0
A012	Benner et al.	1982	Spartina cynosuroides	0
A013	Bergen et al.	2000	Spartina alterniflora	0
A013	Bergen et al.	2000	Spartina alterniflora	99
A013	Bergen et al.	2000	Spartina alterniflora	60
A013	Bergen et al.	2000	Spartina alterniflora	50
A019	Broome et al.	1983	Spartina alterniflora	80.2
A019	Broome et al.	1983	Spartina alterniflora	68
A019	Broome et al.	1983	Spartina alterniflora	32
A019	Broome et al.	1983	Spartina alterniflora	63
A019	Broome et al.	1983	Spartina alterniflora	88
A019	Broome et al.	1983	Spartina alterniflora	63
A019	Broome et al.	1983	Spartina alterniflora	65
A019	Broome et al.	1983	Spartina alterniflora	53
A019	Broome et al.	1983	Spartina alterniflora	67
A019	Broome et al.	1983	Spartina alterniflora	65
A019	Broome et al.	1983	Spartina alterniflora	68
A019	Broome et al.	1983	Spartina alterniflora	67
A019	Broome et al.	1983	Spartina alterniflora	57
A019	Broome et al.	1983	Spartina alterniflora	60
A019	Broome et al.	1983	Spartina alterniflora	57
A019	Broome et al.	1983	Spartina alterniflora	58
A019	Broome et al.	1983	Spartina alterniflora	67
A019	Broome et al.	1983	Spartina alterniflora	60
A019	Broome et al.	1983	Spartina alterniflora	63
A019	Broome et al.	1983	Spartina alterniflora	68
A019	Broome et al.	1983	Spartina alterniflora	80
A019	Broome et al.	1983	Spartina alterniflora	82
A019	Broome et al.	1983	Spartina alterniflora	86
A019	Broome et al.	1983	Spartina alterniflora	95
A019	Broome et al.	1983	Spartina alterniflora	73
A019	Broome et al.	1983	Spartina alterniflora	93
A019	Broome et al.	1983	Spartina alterniflora	82
A019	Broome et al.	1983	Spartina alterniflora	95
A019	Broome et al.	1983	Spartina alterniflora	91
A019	Broome et al.	1983	Spartina alterniflora	82
A019	Broome et al.	1983	Spartina alterniflora	89
A019	Broome et al.	1983	Spartina alterniflora	90
A019	Broome et al.	1983	Spartina alterniflora	84
A019	Broome et al.	1983	Spartina alterniflora	82
A020	Broome et al.	1986	Spartina alterniflora	72
A020	Broome et al.	1986	Spartina alterniflora	69
A020	Broome et al.	1986	Spartina alterniflora	49
A022	Burchett et al.	1998	Sarcocornia quinqueflora	0
A022	Burchett et al.	1998	Sarcocornia quinqueflora	0
A022	Burchett et al.	1998	Sarcocornia quinqueflora	0
A022	Burchett et al.	1998	Sarcocornia quinqueflora	0
A022	Burchett et al.	1998	Sarcocornia quinqueflora	0
A022	Burchett et al.	1998	Suaeda australis	0
A022	Burchett et al.	1998	Suaeda australis	0
A022	Burchett et al.	1998	Suaeda australis	0
A022	Burchett et al.	1998	Suaeda australis	0
A022	Burchett et al.	1998	Suaeda australis	0
A022	Burchett et al.	1998	Sporobolus virginicus (L.) Kunth	0
A022	Burchett et al.	1998	Sporobolus virginicus (L.) Kunth	0
A022	Burchett et al.	1998	Sporobolus virginicus (L.) Kunth	0
A022	Burchett et al.	1998	Sporobolus virginicus (L.) Kunth	0
A022	Burchett et al.	1998	Sporobolus virginicus (L.) Kunth	0
A022	Burchett et al.	1998	Halosarcia pergranulata	0
A022	Burchett et al.	1998	Halosarcia pergranulata	0
A022	Burchett et al.	1998	Halosarcia pergranulata	0
A022	Burchett et al.	1998	Halosarcia pergranulata	0
A022	Burchett et al.	1998	Halosarcia pergranulata	0
A022	Burchett et al.	1998	Lampranthus tegens	0
A022	Burchett et al.	1998	Lampranthus tegens	0
A022	Burchett et al.	1998	Lampranthus tegens	0
A022	Burchett et al.	1998	Lampranthus tegens	0
A022	Burchett et al.	1998	Lampranthus tegens	0
A022	Burchett et al.	1998	Wilsonia backhousei	0
A022	Burchett et al.	1998	Wilsonia backhousei	0
A022	Burchett et al.	1998	Wilsonia backhousei	0
A022	Burchett et al.	1998	Wilsonia backhousei	0
A022	Burchett et al.	1998	Wilsonia backhousei	0
A022	Burchett et al.	1998	Sarcocornia quinqueflora	84.916
A022	Burchett et al.	1998	Sarcocornia quinqueflora	50.1955
A022	Burchett et al.	1998	Sarcocornia quinqueflora	50.2522
A022	Burchett et al.	1998	Sarcocornia quinqueflora	75.166
A022	Burchett et al.	1998	Sarcocornia quinqueflora	58.0445
A022	Burchett et al.	1998	Suaeda australis	34.4986
A022	Burchett et al.	1998	Suaeda australis	2.28944
A022	Burchett et al.	1998	Suaeda australis	0
A022	Burchett et al.	1998	Suaeda australis	7.56972
A022	Burchett et al.	1998	Suaeda australis	34.8572
A022	Burchett et al.	1998	Sporobolus virginicus (L.) Kunth	27.2338
A022	Burchett et al.	1998	Sporobolus virginicus (L.) Kunth	0
A022	Burchett et al.	1998	Sporobolus virginicus (L.) Kunth	0
A022	Burchett et al.	1998	Sporobolus virginicus (L.) Kunth	20.0001
A022	Burchett et al.	1998	Sporobolus virginicus (L.) Kunth	34.8609
A022	Burchett et al.	1998	Halosarcia pergranulata	64.6873
A022	Burchett et al.	1998	Halosarcia pergranulata	39.7514
A022	Burchett et al.	1998	Halosarcia pergranulata	77.7813
A022	Burchett et al.	1998	Halosarcia pergranulata	90.1879
A022	Burchett et al.	1998	Halosarcia pergranulata	77.7498
A022	Burchett et al.	1998	Lampranthus tegens	0
A022	Burchett et al.	1998	Lampranthus tegens	0
A022	Burchett et al.	1998	Lampranthus tegens	0
A022	Burchett et al.	1998	Lampranthus tegens	9.71819
A022	Burchett et al.	1998	Lampranthus tegens	82.5927
A022	Burchett et al.	1998	Wilsonia backhousei	12.813
A022	Burchett et al.	1998	Wilsonia backhousei	0
A022	Burchett et al.	1998	Wilsonia backhousei	0
A022	Burchett et al.	1998	Wilsonia backhousei	0
A022	Burchett et al.	1998	Wilsonia backhousei	2.7494
A026	Cain & Cohen	2014	Spartina alterniflora	80.0905
A026	Cain & Cohen	2014	Spartina alterniflora	78.0051
A032	Castillo & Figueroa	2009	Spartina maritima	99
A032	Castillo & Figueroa	2009	Spartina maritima	75
A032	Castillo & Figueroa	2009	Atriplex portulacoides	90
A033	Castillo et al.	2008	Spartina maritima	95
A033	Castillo et al.	2008	Spartina maritima	100
A036	Chen	2020	Scirpus mariqueter	5
A036	Chen	2020	Scirpus mariqueter	4
A036	Chen	2020	Scirpus mariqueter	9
A036	Chen	2020	Scirpus mariqueter	2
A036	Chen	2020	Scirpus mariqueter	14
A036	Chen	2020	Scirpus mariqueter	0
A036	Chen	2020	Scirpus mariqueter	3
A036	Chen	2020	Scirpus mariqueter	2
A036	Chen	2020	Scirpus mariqueter	5
A036	Chen	2020	Scirpus mariqueter	3
A036	Chen	2020	Scirpus mariqueter	4.5
A036	Chen	2020	Scirpus mariqueter	0
A036	Chen	2020	Scirpus mariqueter	2
A036	Chen	2020	Scirpus mariqueter	0.8
A036	Chen	2020	Scirpus mariqueter	8
A036	Chen	2020	Scirpus mariqueter	2.5
A036	Chen	2020	Scirpus mariqueter	5
A036	Chen	2020	Scirpus mariqueter	0.5
A037	Chen et al.	2019	Scirpus mariqueter	100
A037	Chen et al.	2019	Scirpus mariqueter	100
A037	Chen et al.	2019	Scirpus mariqueter	80
A037	Chen et al.	2019	Scirpus mariqueter	60
A037	Chen et al.	2019	Scirpus mariqueter	80
A037	Chen et al.	2019	Scirpus mariqueter	60
A037	Chen et al.	2019	Scirpus mariqueter	60
A037	Chen et al.	2019	Scirpus mariqueter	20
A037	Chen et al.	2019	Scirpus mariqueter	80
A037	Chen et al.	2019	Scirpus mariqueter	60
A037	Chen et al.	2019	Scirpus mariqueter	40
A037	Chen et al.	2019	Scirpus mariqueter	0
A037	Chen et al.	2019	Scirpus mariqueter	80
A037	Chen et al.	2019	Scirpus mariqueter	60
A037	Chen et al.	2019	Scirpus mariqueter	40
A037	Chen et al.	2019	Scirpus mariqueter	0
A037	Chen et al.	2019	Scirpus mariqueter	100
A037	Chen et al.	2019	Scirpus mariqueter	100
A037	Chen et al.	2019	Scirpus mariqueter	100
A037	Chen et al.	2019	Scirpus mariqueter	80
A037	Chen et al.	2019	Scirpus mariqueter	100
A037	Chen et al.	2019	Scirpus mariqueter	100
A037	Chen et al.	2019	Scirpus mariqueter	80
A037	Chen et al.	2019	Scirpus mariqueter	60
A037	Chen et al.	2019	Scirpus mariqueter	60
A037	Chen et al.	2019	Scirpus mariqueter	60
A037	Chen et al.	2019	Scirpus mariqueter	40
A037	Chen et al.	2019	Scirpus mariqueter	40
A037	Chen et al.	2019	Scirpus mariqueter	60
A037	Chen et al.	2019	Scirpus mariqueter	40
A037	Chen et al.	2019	Scirpus mariqueter	40
A037	Chen et al.	2019	Scirpus mariqueter	20
A037	Chen et al.	2019	Scirpus mariqueter	100
A037	Chen et al.	2019	Scirpus mariqueter	80
A037	Chen et al.	2019	Scirpus mariqueter	60
A037	Chen et al.	2019	Scirpus mariqueter	20
A037	Chen et al.	2019	Scirpus mariqueter	100
A037	Chen et al.	2019	Scirpus mariqueter	40
A037	Chen et al.	2019	Scirpus mariqueter	20
A037	Chen et al.	2019	Scirpus mariqueter	0
A037	Chen et al.	2019	Scirpus mariqueter	20
A037	Chen et al.	2019	Scirpus mariqueter	20
A037	Chen et al.	2019	Scirpus mariqueter	0
A037	Chen et al.	2019	Scirpus mariqueter	0
A037	Chen et al.	2019	Scirpus mariqueter	0
A037	Chen et al.	2019	Scirpus mariqueter	0
A037	Chen et al.	2019	Scirpus mariqueter	0
A037	Chen et al.	2019	Scirpus mariqueter	0
A038	Chung et al.	2004	Spartina alterniflora	0
A038	Chung et al.	2004	Spartina alterniflora	61
A038	Chung et al.	2004	Spartina alterniflora	0
A038	Chung et al.	2004	Spartina alterniflora	0
A039	Clevering & van Gulik	1997	Scirpus lacustris	0
A051	Crosby et al.	2017	Spartina alterniflora	100
A051	Crosby et al.	2017	Spartina alterniflora	100
A051	Crosby et al.	2017	Spartina alterniflora	50
A051	Crosby et al.	2017	Spartina alterniflora	0
A051	Crosby et al.	2017	Spartina alterniflora	100
A051	Crosby et al.	2017	Spartina alterniflora	100
A051	Crosby et al.	2017	Spartina alterniflora	50
A051	Crosby et al.	2017	Spartina alterniflora	10
A051	Crosby et al.	2017	Spartina alterniflora	100
A051	Crosby et al.	2017	Spartina alterniflora	100
A051	Crosby et al.	2017	Spartina alterniflora	100
A051	Crosby et al.	2017	Spartina alterniflora	90
A051	Crosby et al.	2017	Spartina alterniflora	100
A051	Crosby et al.	2017	Spartina alterniflora	100
A051	Crosby et al.	2017	Spartina alterniflora	100
A051	Crosby et al.	2017	Spartina alterniflora	100
A068	Dawe et al.	2000	all species	92
A068	Dawe et al.	2000	all species	90
A068	Dawe et al.	2000	all species	87
A068	Dawe et al.	2000	all species	72
A068	Dawe et al.	2000	Carex lyngbyei	0
A070	Derksen-Hooijberg et al.	2018	Spartina alterniflora	25
A070	Derksen-Hooijberg et al.	2018	Spartina alterniflora	75
A070	Derksen-Hooijberg et al.	2018	Spartina alterniflora	100
A070	Derksen-Hooijberg et al.	2018	Spartina alterniflora	50
A074	Donnelly et al.	2017	Spartina alterniflora	53
A077	Duggan-Edwards et al.	2020	Spartina anglica	96.2
A077	Duggan-Edwards et al.	2020	Spartina anglica	48.75
A077	Duggan-Edwards et al.	2020	Spartina anglica	76
A077	Duggan-Edwards et al.	2020	Spartina anglica	70.66
A077	Duggan-Edwards et al.	2020	Spartina anglica	53.75
A077	Duggan-Edwards et al.	2020	Spartina anglica	56
A077	Duggan-Edwards et al.	2020	Spartina anglica	72.25
A077	Duggan-Edwards et al.	2020	Spartina anglica	81.25
A077	Duggan-Edwards et al.	2020	Spartina anglica	80
A084	Frame et al.	2006	Spartina alterniflora	100
A085	Freitas et al.	2016	Spartina alterniflora	70
A085	Freitas et al.	2016	Spartina alterniflora	60
A085	Freitas et al.	2016	Spartina alterniflora	100
A087	Ge et al.	2019	Scirpus mariqueter	38
A087	Ge et al.	2019	Scirpus mariqueter	65
A087	Ge et al.	2019	Scirpus mariqueter	15
A087	Ge et al.	2019	Scirpus mariqueter	13
A087	Ge et al.	2019	Scirpus mariqueter	3
A087	Ge et al.	2019	Scirpus mariqueter	0
A087	Ge et al.	2019	Scirpus mariqueter	0
A087	Ge et al.	2019	Scirpus mariqueter	0.03
A087	Ge et al.	2019	Scirpus mariqueter	0.1
A087	Ge et al.	2019	Scirpus mariqueter	0.11
A087	Ge et al.	2019	Scirpus mariqueter	0.05
A087	Ge et al.	2019	Scirpus mariqueter	0
A087	Ge et al.	2019	Scirpus mariqueter	0
A087	Ge et al.	2019	Scirpus mariqueter	0
A087	Ge et al.	2019	Scirpus mariqueter	0.03
A087	Ge et al.	2019	Scirpus mariqueter	0.08
A087	Ge et al.	2019	Scirpus mariqueter	0.1
A087	Ge et al.	2019	Scirpus mariqueter	0.05
A087	Ge et al.	2019	Scirpus mariqueter	0
A087	Ge et al.	2019	Scirpus mariqueter	0
A087	Ge et al.	2019	Scirpus mariqueter	0
A087	Ge et al.	2019	Scirpus mariqueter	0
A087	Ge et al.	2019	Scirpus mariqueter	0.03
A087	Ge et al.	2019	Scirpus mariqueter	0.05
A087	Ge et al.	2019	Scirpus mariqueter	0.01
A087	Ge et al.	2019	Scirpus mariqueter	0
A087	Ge et al.	2019	Scirpus mariqueter	0
A087	Ge et al.	2019	Scirpus mariqueter	0
A087	Ge et al.	2019	Scirpus mariqueter	0
A087	Ge et al.	2019	Scirpus mariqueter	0
A087	Ge et al.	2019	Scirpus mariqueter	0
A087	Ge et al.	2019	Scirpus mariqueter	0
A087	Ge et al.	2019	Scirpus mariqueter	0
A087	Ge et al.	2019	Scirpus mariqueter	0
A087	Ge et al.	2019	Scirpus mariqueter	0
A087	Ge et al.	2019	Scirpus mariqueter	0
A087	Ge et al.	2019	Scirpus mariqueter	0
A087	Ge et al.	2019	Scirpus mariqueter	0
A087	Ge et al.	2019	Scirpus mariqueter	0
A087	Ge et al.	2019	Scirpus mariqueter	0
A087	Ge et al.	2019	Scirpus mariqueter	0
A087	Ge et al.	2019	Scirpus mariqueter	0
A087	Ge et al.	2019	Scirpus mariqueter	0
A087	Ge et al.	2019	Scirpus mariqueter	0
A087	Ge et al.	2019	Scirpus mariqueter	0
A087	Ge et al.	2019	Scirpus mariqueter	0
A087	Ge et al.	2019	Scirpus mariqueter	0
A087	Ge et al.	2019	Scirpus mariqueter	100
A087	Ge et al.	2019	Scirpus mariqueter	95
A087	Ge et al.	2019	Scirpus mariqueter	90
A087	Ge et al.	2019	Scirpus mariqueter	40
A087	Ge et al.	2019	Scirpus mariqueter	20
A087	Ge et al.	2019	Scirpus mariqueter	0
A087	Ge et al.	2019	Scirpus mariqueter	0
A087	Ge et al.	2019	Scirpus mariqueter	100
A087	Ge et al.	2019	Scirpus mariqueter	99
A087	Ge et al.	2019	Scirpus mariqueter	85
A087	Ge et al.	2019	Scirpus mariqueter	40
A087	Ge et al.	2019	Scirpus mariqueter	35
A087	Ge et al.	2019	Scirpus mariqueter	0
A087	Ge et al.	2019	Scirpus mariqueter	0
A087	Ge et al.	2019	Scirpus mariqueter	100
A087	Ge et al.	2019	Scirpus mariqueter	95
A087	Ge et al.	2019	Scirpus mariqueter	80
A087	Ge et al.	2019	Scirpus mariqueter	40
A087	Ge et al.	2019	Scirpus mariqueter	20
A087	Ge et al.	2019	Scirpus mariqueter	0
A087	Ge et al.	2019	Scirpus mariqueter	0
A087	Ge et al.	2019	Scirpus mariqueter	0
A087	Ge et al.	2019	Scirpus mariqueter	0
A087	Ge et al.	2019	Scirpus mariqueter	0
A087	Ge et al.	2019	Scirpus mariqueter	0
A087	Ge et al.	2019	Scirpus mariqueter	0
A087	Ge et al.	2019	Scirpus mariqueter	0
A087	Ge et al.	2019	Scirpus mariqueter	0
A087	Ge et al.	2019	Scirpus mariqueter	0
A087	Ge et al.	2019	Scirpus mariqueter	0
A087	Ge et al.	2019	Scirpus mariqueter	0
A087	Ge et al.	2019	Scirpus mariqueter	0
A087	Ge et al.	2019	Scirpus mariqueter	0
A087	Ge et al.	2019	Scirpus mariqueter	0
A087	Ge et al.	2019	Scirpus mariqueter	0
A087	Ge et al.	2019	Scirpus mariqueter	0
A087	Ge et al.	2019	Scirpus mariqueter	0
A087	Ge et al.	2019	Scirpus mariqueter	0
A087	Ge et al.	2019	Scirpus mariqueter	0
A087	Ge et al.	2019	Scirpus mariqueter	0
A087	Ge et al.	2019	Scirpus mariqueter	0
A087	Ge et al.	2019	Scirpus mariqueter	0
A088	Gittman et al.	2018	Spartina alterniflora	57
A088	Gittman et al.	2018	Spartina alterniflora	86
A091	Handa & Jefferies	2000	Carex subspathacea	100
A091	Handa & Jefferies	2000	Carex subspathacea	75
A091	Handa & Jefferies	2000	Puccinellia phryganodes	100
A091	Handa & Jefferies	2000	Puccinellia phryganodes	97.5495
A091	Handa & Jefferies	2000	Puccinellia phryganodes	91.3729
A091	Handa & Jefferies	2000	Puccinellia phryganodes	79.9009
A091	Handa & Jefferies	2000	Puccinellia phryganodes	64.4618
A091	Handa & Jefferies	2000	Puccinellia phryganodes	87.2224
A091	Handa & Jefferies	2000	Puccinellia phryganodes	67.3715
A091	Handa & Jefferies	2000	Puccinellia phryganodes	51.0464
A091	Handa & Jefferies	2000	Puccinellia phryganodes	47.0745
A091	Handa & Jefferies	2000	Puccinellia phryganodes	92.35
A091	Handa & Jefferies	2000	Puccinellia phryganodes	69.4084
A091	Handa & Jefferies	2000	Puccinellia phryganodes	57.0552
A091	Handa & Jefferies	2000	Puccinellia phryganodes	47.3491
A091	Handa & Jefferies	2000	Puccinellia phryganodes	92.3872
A091	Handa & Jefferies	2000	Puccinellia phryganodes	69.4455
A091	Handa & Jefferies	2000	Puccinellia phryganodes	57.0923
A091	Handa & Jefferies	2000	Puccinellia phryganodes	47.3875
A091	Handa & Jefferies	2000	Puccinellia phryganodes	91.1056
A091	Handa & Jefferies	2000	Puccinellia phryganodes	69.9275
A091	Handa & Jefferies	2000	Puccinellia phryganodes	52.2801
A091	Handa & Jefferies	2000	Puccinellia phryganodes	46.5458
A091	Handa & Jefferies	2000	Puccinellia phryganodes	89.8228
A091	Handa & Jefferies	2000	Puccinellia phryganodes	69.527
A091	Handa & Jefferies	2000	Puccinellia phryganodes	50.9985
A091	Handa & Jefferies	2000	Puccinellia phryganodes	46.5866
A091	Handa & Jefferies	2000	Puccinellia phryganodes	100
A091	Handa & Jefferies	2000	Puccinellia phryganodes	100
A091	Handa & Jefferies	2000	Puccinellia phryganodes	100
A091	Handa & Jefferies	2000	Puccinellia phryganodes	100
A091	Handa & Jefferies	2000	Puccinellia phryganodes	95.5266
A091	Handa & Jefferies	2000	Puccinellia phryganodes	93.7873
A091	Handa & Jefferies	2000	Puccinellia phryganodes	99.9156
A091	Handa & Jefferies	2000	Puccinellia phryganodes	94.6979
A091	Handa & Jefferies	2000	Puccinellia phryganodes	93.3934
A091	Handa & Jefferies	2000	Puccinellia phryganodes	99.9604
A091	Handa & Jefferies	2000	Puccinellia phryganodes	94.3065
A091	Handa & Jefferies	2000	Puccinellia phryganodes	92.5673
A091	Handa & Jefferies	2000	Puccinellia phryganodes	100
A091	Handa & Jefferies	2000	Puccinellia phryganodes	93.4804
A091	Handa & Jefferies	2000	Puccinellia phryganodes	91.3076
A091	Handa & Jefferies	2000	Puccinellia phryganodes	100
A091	Handa & Jefferies	2000	Puccinellia phryganodes	92.6619
A091	Handa & Jefferies	2000	Puccinellia phryganodes	91.3575
A091	Handa & Jefferies	2000	Puccinellia phryganodes	100
A091	Handa & Jefferies	2000	Puccinellia phryganodes	99.7813
A091	Handa & Jefferies	2000	Puccinellia phryganodes	94.9987
A091	Handa & Jefferies	2000	Puccinellia phryganodes	83.693
A091	Handa & Jefferies	2000	Puccinellia phryganodes	99.8827
A091	Handa & Jefferies	2000	Puccinellia phryganodes	99.8854
A091	Handa & Jefferies	2000	Puccinellia phryganodes	89.0145
A091	Handa & Jefferies	2000	Puccinellia phryganodes	54.6667
A091	Handa & Jefferies	2000	Puccinellia phryganodes	99.4901
A091	Handa & Jefferies	2000	Puccinellia phryganodes	99.9289
A091	Handa & Jefferies	2000	Puccinellia phryganodes	88.6206
A091	Handa & Jefferies	2000	Puccinellia phryganodes	55.1436
A091	Handa & Jefferies	2000	Puccinellia phryganodes	99.5362
A091	Handa & Jefferies	2000	Puccinellia phryganodes	98.2319
A091	Handa & Jefferies	2000	Puccinellia phryganodes	87.3636
A091	Handa & Jefferies	2000	Puccinellia phryganodes	53.4506
A091	Handa & Jefferies	2000	Puccinellia phryganodes	98.7115
A091	Handa & Jefferies	2000	Puccinellia phryganodes	96.1014
A091	Handa & Jefferies	2000	Puccinellia phryganodes	87.8419
A091	Handa & Jefferies	2000	Puccinellia phryganodes	53.4941
A091	Handa & Jefferies	2000	Puccinellia phryganodes	98.7642
A091	Handa & Jefferies	2000	Puccinellia phryganodes	96.1568
A091	Handa & Jefferies	2000	Puccinellia phryganodes	86.1555
A091	Handa & Jefferies	2000	Puccinellia phryganodes	52.2437
A091	Handa & Jefferies	2000	Carex subspathacea	100
A091	Handa & Jefferies	2000	Carex subspathacea	72
A091	Handa & Jefferies	2000	Carex subspathacea	100
A091	Handa & Jefferies	2000	Carex subspathacea	100
A091	Handa & Jefferies	2000	Carex subspathacea	100
A091	Handa & Jefferies	2000	Carex subspathacea	40
A091	Handa & Jefferies	2000	Carex subspathacea	40
A091	Handa & Jefferies	2000	Carex subspathacea	41
A091	Handa & Jefferies	2000	Carex subspathacea	42
A091	Handa & Jefferies	2000	Carex subspathacea	43
A091	Handa & Jefferies	2000	Carex subspathacea	43
A091	Handa & Jefferies	2000	Carex subspathacea	43
A091	Handa & Jefferies	2000	Carex subspathacea	43
A091	Handa & Jefferies	2000	Carex subspathacea	43
A091	Handa & Jefferies	2000	Carex subspathacea	43
A091	Handa & Jefferies	2000	Carex subspathacea	43
A091	Handa & Jefferies	2000	Carex subspathacea	43
A091	Handa & Jefferies	2000	Carex subspathacea	43
A091	Handa & Jefferies	2000	Carex subspathacea	43
A091	Handa & Jefferies	2000	Carex subspathacea	43
A091	Handa & Jefferies	2000	Carex subspathacea	43
A091	Handa & Jefferies	2000	Carex subspathacea	43
A091	Handa & Jefferies	2000	Carex subspathacea	43
A091	Handa & Jefferies	2000	Carex subspathacea	43
A091	Handa & Jefferies	2000	Carex subspathacea	43
A091	Handa & Jefferies	2000	Carex subspathacea	100
A091	Handa & Jefferies	2000	Carex subspathacea	97.5897
A091	Handa & Jefferies	2000	Carex subspathacea	76.4815
A091	Handa & Jefferies	2000	Carex subspathacea	73.1453
A091	Handa & Jefferies	2000	Carex subspathacea	60.923
A091	Handa & Jefferies	2000	Carex subspathacea	58.4201
A091	Handa & Jefferies	2000	Carex subspathacea	41.1979
A091	Handa & Jefferies	2000	Carex subspathacea	30.0868
A091	Handa & Jefferies	2000	Carex subspathacea	25.0839
A091	Handa & Jefferies	2000	Carex subspathacea	52.989
A091	Handa & Jefferies	2000	Carex subspathacea	40.2112
A091	Handa & Jefferies	2000	Carex subspathacea	28.5446
A091	Handa & Jefferies	2000	Carex subspathacea	25.2112
A091	Handa & Jefferies	2000	Carex subspathacea	48.6545
A091	Handa & Jefferies	2000	Carex subspathacea	38.6516
A091	Handa & Jefferies	2000	Carex subspathacea	28.6516
A091	Handa & Jefferies	2000	Carex subspathacea	25.3212
A091	Handa & Jefferies	2000	Carex subspathacea	48.1771
A091	Handa & Jefferies	2000	Carex subspathacea	38.7326
A091	Handa & Jefferies	2000	Carex subspathacea	28.7355
A091	Handa & Jefferies	2000	Carex subspathacea	24.8466
A091	Handa & Jefferies	2000	Carex subspathacea	47.7286
A091	Handa & Jefferies	2000	Carex subspathacea	38.287
A091	Handa & Jefferies	2000	Carex subspathacea	28.8426
A091	Handa & Jefferies	2000	Carex subspathacea	24.9508
A091	Handa & Jefferies	2000	Carex subspathacea	100
A091	Handa & Jefferies	2000	Carex subspathacea	100
A091	Handa & Jefferies	2000	Carex subspathacea	76.5188
A091	Handa & Jefferies	2000	Carex subspathacea	74.2997
A091	Handa & Jefferies	2000	Carex subspathacea	72.0775
A091	Handa & Jefferies	2000	Carex subspathacea	45.6909
A091	Handa & Jefferies	2000	Carex subspathacea	43.4687
A091	Handa & Jefferies	2000	Carex subspathacea	36.8021
A091	Handa & Jefferies	2000	Carex subspathacea	26.2465
A091	Handa & Jefferies	2000	Carex subspathacea	44.7137
A091	Handa & Jefferies	2000	Carex subspathacea	41.9359
A091	Handa & Jefferies	2000	Carex subspathacea	34.1581
A091	Handa & Jefferies	2000	Carex subspathacea	24.1581
A091	Handa & Jefferies	2000	Carex subspathacea	44.2733
A091	Handa & Jefferies	2000	Carex subspathacea	42.051
A091	Handa & Jefferies	2000	Carex subspathacea	32.051
A091	Handa & Jefferies	2000	Carex subspathacea	23.7208
A091	Handa & Jefferies	2000	Carex subspathacea	44.3635
A091	Handa & Jefferies	2000	Carex subspathacea	40.4746
A091	Handa & Jefferies	2000	Carex subspathacea	31.5857
A091	Handa & Jefferies	2000	Carex subspathacea	23.8049
A091	Handa & Jefferies	2000	Carex subspathacea	44.4756
A091	Handa & Jefferies	2000	Carex subspathacea	37.2565
A091	Handa & Jefferies	2000	Carex subspathacea	27.812
A091	Handa & Jefferies	2000	Carex subspathacea	24.4787
A096	Hu	2017	Scirpus mariqueter	0.63
A096	Hu	2017	Scirpus mariqueter	1.06
A096	Hu	2017	Scirpus mariqueter	1.13
A096	Hu	2017	Scirpus mariqueter	0
A096	Hu	2017	Scirpus mariqueter	0
A096	Hu	2017	Scirpus mariqueter	0
A096	Hu	2017	Scirpus mariqueter	0
A097	Hu et al.	2015	Scirpus mariqueter	18.7
A097	Hu et al.	2015	Scirpus mariqueter	25
A097	Hu et al.	2015	Scirpus mariqueter	35
A097	Hu et al.	2015	Scirpus mariqueter	0
A097	Hu et al.	2015	Scirpus mariqueter	2
A097	Hu et al.	2015	Scirpus mariqueter	5
A097	Hu et al.	2015	Scirpus mariqueter	25.19
A097	Hu et al.	2015	Scirpus mariqueter	29.75
A097	Hu et al.	2015	Scirpus mariqueter	39.5
A097	Hu et al.	2015	Scirpus mariqueter	25.78
A097	Hu et al.	2015	Scirpus mariqueter	33.32
A097	Hu et al.	2015	Scirpus mariqueter	49.56
A097	Hu et al.	2015	Scirpus mariqueter	18.25
A097	Hu et al.	2015	Scirpus mariqueter	31.5
A097	Hu et al.	2015	Scirpus mariqueter	0
A097	Hu et al.	2015	Scirpus mariqueter	5.33
A097	Hu et al.	2015	Scirpus mariqueter	16.5
A097	Hu et al.	2015	Scirpus mariqueter	18.56
A104	Konisky & Burdick	2004	Spartina patens	50
A104	Konisky & Burdick	2004	Spartina patens	100
A104	Konisky & Burdick	2004	Spartina patens	100
A104	Konisky & Burdick	2004	Spartina patens	85.7143
A104	Konisky & Burdick	2004	Spartina patens	100
A104	Konisky & Burdick	2004	Spartina patens	100
A104	Konisky & Burdick	2004	Spartina patens	71.4286
A104	Konisky & Burdick	2004	Spartina patens	100
A104	Konisky & Burdick	2004	Spartina patens	100
A104	Konisky & Burdick	2004	Spartina alterniflora	85.7143
A104	Konisky & Burdick	2004	Spartina alterniflora	100
A104	Konisky & Burdick	2004	Spartina alterniflora	92.8571
A104	Konisky & Burdick	2004	Spartina alterniflora	92.8571
A104	Konisky & Burdick	2004	Spartina alterniflora	100
A104	Konisky & Burdick	2004	Spartina alterniflora	100
A104	Konisky & Burdick	2004	Spartina alterniflora	85.7143
A104	Konisky & Burdick	2004	Spartina alterniflora	14.2857
A104	Konisky & Burdick	2004	Spartina alterniflora	42.8571
A104	Konisky & Burdick	2004	Juncus gerardii	0
A104	Konisky & Burdick	2004	Juncus gerardii	92.8571
A104	Konisky & Burdick	2004	Juncus gerardii	100
A104	Konisky & Burdick	2004	Juncus gerardii	0
A104	Konisky & Burdick	2004	Juncus gerardii	85.7143
A104	Konisky & Burdick	2004	Juncus gerardii	100
A104	Konisky & Burdick	2004	Juncus gerardii	92.8571
A104	Konisky & Burdick	2004	Juncus gerardii	100
A104	Konisky & Burdick	2004	Juncus gerardii	100
A104	Konisky & Burdick	2004	Typha angustifolia	50
A104	Konisky & Burdick	2004	Typha angustifolia	64.2857
A104	Konisky & Burdick	2004	Typha angustifolia	92.8571
A104	Konisky & Burdick	2004	Typha angustifolia	50
A104	Konisky & Burdick	2004	Typha angustifolia	85.7143
A104	Konisky & Burdick	2004	Typha angustifolia	100
A104	Konisky & Burdick	2004	Typha angustifolia	0
A104	Konisky & Burdick	2004	Typha angustifolia	0
A104	Konisky & Burdick	2004	Typha angustifolia	42.8571
A104	Konisky & Burdick	2004	Phragmites australis	35.7143
A104	Konisky & Burdick	2004	Phragmites australis	57.1429
A104	Konisky & Burdick	2004	Phragmites australis	92.8571
A104	Konisky & Burdick	2004	Phragmites australis	42.8571
A104	Konisky & Burdick	2004	Phragmites australis	50
A104	Konisky & Burdick	2004	Phragmites australis	42.8571
A104	Konisky & Burdick	2004	Phragmites australis	42.8571
A104	Konisky & Burdick	2004	Phragmites australis	21.4286
A104	Konisky & Burdick	2004	Phragmites australis	14.2857
A104	Konisky & Burdick	2004	Lythrum salicaria	0
A104	Konisky & Burdick	2004	Lythrum salicaria	0
A104	Konisky & Burdick	2004	Lythrum salicaria	21.4286
A104	Konisky & Burdick	2004	Lythrum salicaria	0
A104	Konisky & Burdick	2004	Lythrum salicaria	0
A104	Konisky & Burdick	2004	Lythrum salicaria	57.1429
A104	Konisky & Burdick	2004	Lythrum salicaria	0
A104	Konisky & Burdick	2004	Lythrum salicaria	0
A104	Konisky & Burdick	2004	Lythrum salicaria	14.2857
A109	Lee et al.	2011	Phragmites australis	54
A109	Lee et al.	2011	Phragmites australis	60
A109	Lee et al.	2011	Phragmites australis	70
A109	Lee et al.	2011	Phragmites australis	90
A112	Liu et al.	2020	Suaeda salsa	8.3
A112	Liu et al.	2020	Suaeda salsa	59.9
A118	Maynard	2014	Scirpus maritimus	0
A118	Maynard	2014	Scirpus maritimus	0
A118	Maynard	2014	Scirpus maritimus	0
A118	Maynard	2014	Scirpus maritimus	0
A118	Maynard	2014	Scirpus maritimus	21
A118	Maynard	2014	Scirpus maritimus	25
A118	Maynard	2014	Scirpus maritimus	86
A118	Maynard	2014	Scirpus maritimus	57
A118	Maynard	2014	Scirpus maritimus	10
A118	Maynard	2014	Scirpus maritimus	15
A118	Maynard	2014	Scirpus maritimus	35
A118	Maynard	2014	Scirpus maritimus	5
A118	Maynard	2014	Phragmites australis	0
A118	Maynard	2014	Phragmites australis	0
A118	Maynard	2014	Phragmites australis	0
A118	Maynard	2014	Phragmites australis	0
A118	Maynard	2014	Phragmites australis	0
A118	Maynard	2014	Phragmites australis	0
A118	Maynard	2014	Phragmites australis	0
A118	Maynard	2014	Phragmites australis	0
A118	Maynard	2014	Phragmites australis	0
A118	Maynard	2014	Puccinellia maritima	5
A118	Maynard	2014	Puccinellia maritima	5
A118	Maynard	2014	Puccinellia maritima	0
A127	Montemayor et al.	2008	Juncus balticus	68.9
A127	Montemayor et al.	2008	Juncus balticus	58.5
A127	Montemayor et al.	2008	Juncus balticus	27.5
A127	Montemayor et al.	2008	Spartina pectinata	89
A127	Montemayor et al.	2008	Spartina pectinata	92
A127	Montemayor et al.	2008	Spartina pectinata	84
A129	Montemayor et al.	2015	Juncus balticus	100
A129	Montemayor et al.	2015	Juncus balticus	97
A129	Montemayor et al.	2015	Juncus balticus	100
A129	Montemayor et al.	2015	Juncus balticus	100
A129	Montemayor et al.	2015	Juncus balticus	100
A129	Montemayor et al.	2015	Juncus balticus	100
A129	Montemayor et al.	2015	Spartina pectinata	100
A129	Montemayor et al.	2015	Spartina pectinata	100
A129	Montemayor et al.	2015	Spartina pectinata	100
A129	Montemayor et al.	2015	Spartina pectinata	100
A129	Montemayor et al.	2015	Spartina pectinata	100
A129	Montemayor et al.	2015	Spartina pectinata	100
A129	Montemayor et al.	2015	Spartina pectinata	98
A129	Montemayor et al.	2015	Spartina pectinata	95
A129	Montemayor et al.	2015	Spartina pectinata	97
A129	Montemayor et al.	2015	Spartina pectinata	96
A129	Montemayor et al.	2015	Spartina pectinata	99
A129	Montemayor et al.	2015	Spartina pectinata	97
A129	Montemayor et al.	2015	Agrostis stolonifera	100
A129	Montemayor et al.	2015	Agrostis stolonifera	98
A129	Montemayor et al.	2015	Agrostis stolonifera	100
A129	Montemayor et al.	2015	Agrostis stolonifera	92
A129	Montemayor et al.	2015	Agrostis stolonifera	100
A129	Montemayor et al.	2015	Agrostis stolonifera	91
A134	Muench & Elsey-Quirk	2019	Spartina patens	100
A134	Muench & Elsey-Quirk	2019	Spartina patens	83
A139	O'Brien & Zedler	2006	Batis maritima (L.)	69.7674
A139	O'Brien & Zedler	2006	Frankenia salina	57.8571
A139	O'Brien & Zedler	2006	Jaumea carnosa	27.572
A139	O'Brien & Zedler	2006	Limonium californicum	36.1446
A139	O'Brien & Zedler	2006	Suaeda esteroa	11.3793
A139	O'Brien & Zedler	2006	Spartina foliosa	74.6032
A139	O'Brien & Zedler	2006	Batis maritima (L.)	86.5878
A139	O'Brien & Zedler	2006	Frankenia salina	69.5072
A139	O'Brien & Zedler	2006	Jaumea carnosa	47.615
A139	O'Brien & Zedler	2006	Limonium californicum	52.9864
A139	O'Brien & Zedler	2006	Suaeda esteroa	19.8689
A139	O'Brien & Zedler	2006	Batis maritima (L.)	91.3894
A139	O'Brien & Zedler	2006	Frankenia salina	86.1367
A139	O'Brien & Zedler	2006	Jaumea carnosa	60.6356
A139	O'Brien & Zedler	2006	Limonium californicum	69.0153
A139	O'Brien & Zedler	2006	Suaeda esteroa	41.1097
A139	O'Brien & Zedler	2006	Batis maritima (L.)	71.1336
A139	O'Brien & Zedler	2006	Frankenia salina	68.8892
A139	O'Brien & Zedler	2006	Jaumea carnosa	57.8197
A139	O'Brien & Zedler	2006	Limonium californicum	63.3908
A139	O'Brien & Zedler	2006	Suaeda esteroa	30.0731
A139	O'Brien & Zedler	2006	Batis maritima (L.)	88.9975
A139	O'Brien & Zedler	2006	Frankenia salina	84.0144
A139	O'Brien & Zedler	2006	Jaumea carnosa	51.3172
A139	O'Brien & Zedler	2006	Limonium californicum	64.4153
A139	O'Brien & Zedler	2006	Suaeda esteroa	33.1236
A139	O'Brien & Zedler	2006	Batis maritima (L.)	80.37
A139	O'Brien & Zedler	2006	Frankenia salina	66.7508
A139	O'Brien & Zedler	2006	Jaumea carnosa	69.8069
A139	O'Brien & Zedler	2006	Limonium californicum	64.6231
A139	O'Brien & Zedler	2006	Suaeda esteroa	29.9142
A139	O'Brien & Zedler	2006	Batis maritima (L.)	71.7383
A139	O'Brien & Zedler	2006	Frankenia salina	66.5575
A139	O'Brien & Zedler	2006	Jaumea carnosa	40.6881
A139	O'Brien & Zedler	2006	Limonium californicum	50.9758
A139	O'Brien & Zedler	2006	Suaeda esteroa	27.1116
A139	O'Brien & Zedler	2006	Batis maritima (L.)	92.5926
A139	O'Brien & Zedler	2006	Frankenia salina	79.6135
A139	O'Brien & Zedler	2006	Jaumea carnosa	63.0219
A139	O'Brien & Zedler	2006	Limonium californicum	68.9093
A139	O'Brien & Zedler	2006	Suaeda esteroa	24.2185
A139	O'Brien & Zedler	2006	Batis maritima (L.)	73.1909
A139	O'Brien & Zedler	2006	Frankenia salina	69.712
A139	O'Brien & Zedler	2006	Jaumea carnosa	47.7681
A139	O'Brien & Zedler	2006	Limonium californicum	55.2611
A139	O'Brien & Zedler	2006	Suaeda esteroa	36.3948
A141	Ogburn & Alber	2006	Spartina alterniflora	100
A141	Ogburn & Alber	2006	Spartina alterniflora	100
A141	Ogburn & Alber	2006	Spartina alterniflora	100
A141	Ogburn & Alber	2006	Spartina alterniflora	100
A141	Ogburn & Alber	2006	Spartina alterniflora	100
A141	Ogburn & Alber	2006	Spartina alterniflora	100
A141	Ogburn & Alber	2006	Spartina alterniflora	100
A141	Ogburn & Alber	2006	Spartina alterniflora	100
A141	Ogburn & Alber	2006	Spartina alterniflora	100
A141	Ogburn & Alber	2006	Spartina alterniflora	100
A141	Ogburn & Alber	2006	Juncus roemerianus	43
A141	Ogburn & Alber	2006	Juncus roemerianus	50
A146	Pomeroy et al.	1981	Scirpus americanus	69
A146	Pomeroy et al.	1981	Scirpus americanus	71
A146	Pomeroy et al.	1981	Scirpus americanus	0
A146	Pomeroy et al.	1981	Scirpus maritimus	0
A146	Pomeroy et al.	1981	Carex lyngbyei	65
A146	Pomeroy et al.	1981	Carex lyngbyei	84
A146	Pomeroy et al.	1981	Carex lyngbyei	0
A146	Pomeroy et al.	1981	Salicornia virginica	0
A146	Pomeroy et al.	1981	Distichlis spicata (L.) Greene	0
A169	Silinski et al.	2016	Scirpus maritimus	40
A169	Silinski et al.	2016	Scirpus maritimus	10
A169	Silinski et al.	2016	Scirpus maritimus	0
A169	Silinski et al.	2016	Scirpus maritimus	0
A169	Silinski et al.	2016	Scirpus maritimus	0
A169	Silinski et al.	2016	Scirpus maritimus	0
A169	Silinski et al.	2016	Scirpus maritimus	0
A169	Silinski et al.	2016	Scirpus maritimus	0
A169	Silinski et al.	2016	Scirpus maritimus	10
A169	Silinski et al.	2016	Scirpus maritimus	55
A169	Silinski et al.	2016	Scirpus maritimus	0
A169	Silinski et al.	2016	Scirpus maritimus	0
A169	Silinski et al.	2016	Scirpus maritimus	0
A169	Silinski et al.	2016	Scirpus maritimus	0
A169	Silinski et al.	2016	Scirpus maritimus	65
A169	Silinski et al.	2016	Scirpus maritimus	0
A169	Silinski et al.	2016	Scirpus maritimus	0
A169	Silinski et al.	2016	Scirpus maritimus	0
A169	Silinski et al.	2016	Scirpus maritimus	0
A169	Silinski et al.	2016	Scirpus maritimus	0
A169	Silinski et al.	2016	Scirpus maritimus	0
A169	Silinski et al.	2016	Scirpus maritimus	0
A169	Silinski et al.	2016	Scirpus maritimus	0
A169	Silinski et al.	2016	Scirpus maritimus	0
A169	Silinski et al.	2016	Scirpus maritimus	35
A169	Silinski et al.	2016	Scirpus maritimus	0
A169	Silinski et al.	2016	Scirpus maritimus	0
A169	Silinski et al.	2016	Scirpus maritimus	0
A169	Silinski et al.	2016	Scirpus maritimus	35
A169	Silinski et al.	2016	Scirpus maritimus	100
A169	Silinski et al.	2016	Scirpus maritimus	70
A169	Silinski et al.	2016	Scirpus maritimus	0
A169	Silinski et al.	2016	Scirpus maritimus	0
A169	Silinski et al.	2016	Scirpus maritimus	0
A169	Silinski et al.	2016	Scirpus maritimus	0
A169	Silinski et al.	2016	Scirpus maritimus	0
A169	Silinski et al.	2016	Scirpus maritimus	0
A169	Silinski et al.	2016	Scirpus maritimus	38
A169	Silinski et al.	2016	Scirpus maritimus	0
A169	Silinski et al.	2016	Scirpus maritimus	20
A169	Silinski et al.	2016	Scirpus maritimus	0
A169	Silinski et al.	2016	Scirpus maritimus	0
A169	Silinski et al.	2016	Scirpus maritimus	0
A169	Silinski et al.	2016	Scirpus maritimus	70
A169	Silinski et al.	2016	Scirpus maritimus	20
A170	Silliman et al.	2015	Spartina alterniflora	100
A170	Silliman et al.	2015	Spartina alterniflora	58
A170	Silliman et al.	2015	Spartina alterniflora	100
A170	Silliman et al.	2015	Spartina alterniflora	84
A170	Silliman et al.	2015	Spartina anglica	100
A170	Silliman et al.	2015	Spartina anglica	56
A170	Silliman et al.	2015	Spartina anglica	76
A170	Silliman et al.	2015	Spartina anglica	72
A178	Society for Ecological Restoration	2007	all species	90
A178	Society for Ecological Restoration	2007	all species	70
A180	Society for Ecological Restoration	2012	Spartina alterniflora	90
A180	Society for Ecological Restoration	2012	Spartina patens	90
A187	Stalter & Batson	1969	Spartina patens	90
A187	Stalter & Batson	1969	Borrichia frutescens (L.) DC.	95
A187	Stalter & Batson	1969	Salicornia virginica	50
A187	Stalter & Batson	1969	Spartina alterniflora	0
A187	Stalter & Batson	1969	Spartina alterniflora	0
A187	Stalter & Batson	1969	Limonium carolinianum	30
A187	Stalter & Batson	1969	Spartina patens	10
A187	Stalter & Batson	1969	Borrichia frutescens (L.) DC.	70
A187	Stalter & Batson	1969	Salicornia virginica	100
A187	Stalter & Batson	1969	Spartina alterniflora	50
A187	Stalter & Batson	1969	Spartina alterniflora	40
A187	Stalter & Batson	1969	Spartina alterniflora	50
A187	Stalter & Batson	1969	Limonium carolinianum	0
A187	Stalter & Batson	1969	Spartina patens	0
A187	Stalter & Batson	1969	Borrichia frutescens (L.) DC.	0
A187	Stalter & Batson	1969	Salicornia virginica	100
A187	Stalter & Batson	1969	Spartina alterniflora	100
A187	Stalter & Batson	1969	Spartina alterniflora	65
A187	Stalter & Batson	1969	Limonium carolinianum	100
A187	Stalter & Batson	1969	Spartina patens	0
A187	Stalter & Batson	1969	Borrichia frutescens (L.) DC.	0
A187	Stalter & Batson	1969	Salicornia virginica	90
A187	Stalter & Batson	1969	Spartina alterniflora	60
A187	Stalter & Batson	1969	Spartina alterniflora	60
A187	Stalter & Batson	1969	Limonium carolinianum	0
A195	Temmink et al.	2020	Spartina alterniflora	75
A195	Temmink et al.	2020	Spartina alterniflora	75
A195	Temmink et al.	2020	Spartina alterniflora	0
A195	Temmink et al.	2020	Spartina anglica	100
A195	Temmink et al.	2020	Spartina anglica	28
A195	Temmink et al.	2020	Spartina anglica	0
A196	Thompson et al.	1991	Spartina anglica	84.7746
A196	Thompson et al.	1991	Spartina anglica	84.891
A196	Thompson et al.	1991	Spartina anglica	80.2493
A196	Thompson et al.	1991	Spartina anglica	71.8462
A196	Thompson et al.	1991	Spartina anglica	38.5469
A196	Thompson et al.	1991	Spartina anglica	38.9121
A196	Thompson et al.	1991	Spartina anglica	38.5365
A196	Thompson et al.	1991	Spartina anglica	68.2259
A196	Thompson et al.	1991	Spartina anglica	65.086
A196	Thompson et al.	1991	Spartina anglica	61.9535
A196	Thompson et al.	1991	Spartina anglica	46.5274
A196	Thompson et al.	1991	Spartina anglica	25.7649
A196	Thompson et al.	1991	Spartina anglica	22.3707
A196	Thompson et al.	1991	Spartina anglica	21.9896
A196	Thompson et al.	1991	Spartina anglica	83.4363
A196	Thompson et al.	1991	Spartina anglica	83.8034
A196	Thompson et al.	1991	Spartina anglica	81.1592
A196	Thompson et al.	1991	Spartina anglica	70.2462
A196	Thompson et al.	1991	Spartina anglica	37.1975
A196	Thompson et al.	1991	Spartina anglica	37.3158
A196	Thompson et al.	1991	Spartina anglica	37.4414
A196	Thompson et al.	1991	Spartina anglica	73.9144
A196	Thompson et al.	1991	Spartina anglica	66.5046
A196	Thompson et al.	1991	Spartina anglica	57.851
A196	Thompson et al.	1991	Spartina anglica	49.6949
A196	Thompson et al.	1991	Spartina anglica	27.4231
A196	Thompson et al.	1991	Spartina anglica	27.0382
A196	Thompson et al.	1991	Spartina anglica	26.9114
A196	Thompson et al.	1991	Spartina anglica	76.317
A196	Thompson et al.	1991	Spartina anglica	67.6596
A196	Thompson et al.	1991	Spartina anglica	60.2665
A196	Thompson et al.	1991	Spartina anglica	50.356
A196	Thompson et al.	1991	Spartina anglica	27.583
A196	Thompson et al.	1991	Spartina anglica	27.1982
A196	Thompson et al.	1991	Spartina anglica	27.3238
A196	Thompson et al.	1991	Spartina anglica	66.5389
A196	Thompson et al.	1991	Spartina anglica	63.6459
A196	Thompson et al.	1991	Spartina anglica	55.7552
A196	Thompson et al.	1991	Spartina anglica	47.3467
A196	Thompson et al.	1991	Spartina anglica	23.8254
A196	Thompson et al.	1991	Spartina anglica	20.1862
A196	Thompson et al.	1991	Spartina anglica	20.3081
A196	Thompson et al.	1991	Spartina anglica	100
A196	Thompson et al.	1991	Spartina anglica	100
A196	Thompson et al.	1991	Spartina anglica	97.4141
A196	Thompson et al.	1991	Spartina anglica	94.2333
A196	Thompson et al.	1991	Spartina anglica	84.6633
A196	Thompson et al.	1991	Spartina anglica	84.2234
A196	Thompson et al.	1991	Spartina anglica	84.7919
A196	Thompson et al.	1991	Spartina anglica	97.0371
A196	Thompson et al.	1991	Spartina anglica	94.355
A196	Thompson et al.	1991	Spartina anglica	90.432
A196	Thompson et al.	1991	Spartina anglica	86.9988
A196	Thompson et al.	1991	Spartina anglica	67.7008
A196	Thompson et al.	1991	Spartina anglica	67.7646
A196	Thompson et al.	1991	Spartina anglica	67.583
A196	Thompson et al.	1991	Spartina anglica	100
A196	Thompson et al.	1991	Spartina anglica	100
A196	Thompson et al.	1991	Spartina anglica	98.0424
A196	Thompson et al.	1991	Spartina anglica	94.1135
A196	Thompson et al.	1991	Spartina anglica	83.5451
A196	Thompson et al.	1991	Spartina anglica	84.354
A196	Thompson et al.	1991	Spartina anglica	83.6737
A196	Thompson et al.	1991	Spartina anglica	100
A196	Thompson et al.	1991	Spartina anglica	100
A196	Thompson et al.	1991	Spartina anglica	86.3214
A196	Thompson et al.	1991	Spartina anglica	76.6582
A196	Thompson et al.	1991	Spartina anglica	70.5792
A196	Thompson et al.	1991	Spartina anglica	70.8875
A196	Thompson et al.	1991	Spartina anglica	70.7059
A196	Thompson et al.	1991	Spartina anglica	100
A196	Thompson et al.	1991	Spartina anglica	100
A196	Thompson et al.	1991	Spartina anglica	91.4255
A196	Thompson et al.	1991	Spartina anglica	87.2462
A196	Thompson et al.	1991	Spartina anglica	70.9425
A196	Thompson et al.	1991	Spartina anglica	71.2537
A196	Thompson et al.	1991	Spartina anglica	71.3185
A196	Thompson et al.	1991	Spartina anglica	98.0336
A196	Thompson et al.	1991	Spartina anglica	94.1056
A196	Thompson et al.	1991	Spartina anglica	87.9344
A196	Thompson et al.	1991	Spartina anglica	77.2708
A196	Thompson et al.	1991	Spartina anglica	68.1975
A196	Thompson et al.	1991	Spartina anglica	68.2604
A196	Thompson et al.	1991	Spartina anglica	68.0768
A196	Thompson et al.	1991	Spartina anglica	86.283
A196	Thompson et al.	1991	Spartina anglica	86.0567
A196	Thompson et al.	1991	Spartina anglica	83.3804
A196	Thompson et al.	1991	Spartina anglica	83.888
A196	Thompson et al.	1991	Spartina anglica	76.0914
A196	Thompson et al.	1991	Spartina anglica	76.3548
A196	Thompson et al.	1991	Spartina anglica	76.3745
A196	Thompson et al.	1991	Spartina anglica	79.4211
A196	Thompson et al.	1991	Spartina anglica	75.2728
A196	Thompson et al.	1991	Spartina anglica	73.3314
A196	Thompson et al.	1991	Spartina anglica	66.9766
A196	Thompson et al.	1991	Spartina anglica	59.6696
A196	Thompson et al.	1991	Spartina anglica	59.9333
A196	Thompson et al.	1991	Spartina anglica	59.7082
A196	Thompson et al.	1991	Spartina anglica	86.7145
A196	Thompson et al.	1991	Spartina anglica	86.4877
A196	Thompson et al.	1991	Spartina anglica	84.0573
A196	Thompson et al.	1991	Spartina anglica	83.5843
A196	Thompson et al.	1991	Spartina anglica	76.0316
A196	Thompson et al.	1991	Spartina anglica	76.0493
A196	Thompson et al.	1991	Spartina anglica	76.0687
A196	Thompson et al.	1991	Spartina anglica	74.9495
A196	Thompson et al.	1991	Spartina anglica	73.7424
A196	Thompson et al.	1991	Spartina anglica	67.3901
A196	Thompson et al.	1991	Spartina anglica	66.6729
A196	Thompson et al.	1991	Spartina anglica	57.1588
A196	Thompson et al.	1991	Spartina anglica	57.1771
A196	Thompson et al.	1991	Spartina anglica	57.1968
A196	Thompson et al.	1991	Spartina anglica	75.3802
A196	Thompson et al.	1991	Spartina anglica	73.1932
A196	Thompson et al.	1991	Spartina anglica	67.3283
A196	Thompson et al.	1991	Spartina anglica	66.8567
A196	Thompson et al.	1991	Spartina anglica	56.6082
A196	Thompson et al.	1991	Spartina anglica	57.1164
A196	Thompson et al.	1991	Spartina anglica	57.3818
A196	Thompson et al.	1991	Spartina anglica	78.3214
A196	Thompson et al.	1991	Spartina anglica	74.9089
A196	Thompson et al.	1991	Spartina anglica	73.4557
A196	Thompson et al.	1991	Spartina anglica	68.5724
A196	Thompson et al.	1991	Spartina anglica	59.7942
A196	Thompson et al.	1991	Spartina anglica	59.8122
A196	Thompson et al.	1991	Spartina anglica	60.3227
A196	Thompson et al.	1991	Spartina anglica	100
A196	Thompson et al.	1991	Spartina anglica	100
A196	Thompson et al.	1991	Spartina anglica	97.6637
A196	Thompson et al.	1991	Spartina anglica	97.7263
A196	Thompson et al.	1991	Spartina anglica	88.1525
A196	Thompson et al.	1991	Spartina anglica	88.2131
A196	Thompson et al.	1991	Spartina anglica	87.776
A196	Thompson et al.	1991	Spartina anglica	100
A196	Thompson et al.	1991	Spartina anglica	93.8568
A196	Thompson et al.	1991	Spartina anglica	89.6831
A196	Thompson et al.	1991	Spartina anglica	86.2545
A196	Thompson et al.	1991	Spartina anglica	77.4299
A196	Thompson et al.	1991	Spartina anglica	77.4905
A196	Thompson et al.	1991	Spartina anglica	77.3017
A196	Thompson et al.	1991	Spartina anglica	100
A196	Thompson et al.	1991	Spartina anglica	100
A196	Thompson et al.	1991	Spartina anglica	99.3004
A196	Thompson et al.	1991	Spartina anglica	99.8616
A196	Thompson et al.	1991	Spartina anglica	89.7902
A196	Thompson et al.	1991	Spartina anglica	89.1017
A196	Thompson et al.	1991	Spartina anglica	89.1681
A196	Thompson et al.	1991	Spartina anglica	100
A196	Thompson et al.	1991	Spartina anglica	88.5161
A196	Thompson et al.	1991	Spartina anglica	78.1034
A196	Thompson et al.	1991	Spartina anglica	68.4398
A196	Thompson et al.	1991	Spartina anglica	55.3769
A196	Thompson et al.	1991	Spartina anglica	51.9464
A196	Thompson et al.	1991	Spartina anglica	52.0129
A196	Thompson et al.	1991	Spartina anglica	95.8021
A196	Thompson et al.	1991	Spartina anglica	86.3879
A196	Thompson et al.	1991	Spartina anglica	74.9845
A196	Thompson et al.	1991	Spartina anglica	65.5683
A196	Thompson et al.	1991	Spartina anglica	53.0042
A196	Thompson et al.	1991	Spartina anglica	49.3243
A196	Thompson et al.	1991	Spartina anglica	50.1349
A196	Thompson et al.	1991	Spartina anglica	100
A196	Thompson et al.	1991	Spartina anglica	94.1211
A196	Thompson et al.	1991	Spartina anglica	89.9464
A196	Thompson et al.	1991	Spartina anglica	86.5188
A196	Thompson et al.	1991	Spartina anglica	76.6957
A196	Thompson et al.	1991	Spartina anglica	76.7573
A196	Thompson et al.	1991	Spartina anglica	76.8169
A196	Thompson et al.	1991	Spartina anglica	100
A196	Thompson et al.	1991	Spartina anglica	100
A196	Thompson et al.	1991	Spartina anglica	100
A196	Thompson et al.	1991	Spartina anglica	93.1353
A196	Thompson et al.	1991	Spartina anglica	73.0561
A196	Thompson et al.	1991	Spartina anglica	73.0831
A196	Thompson et al.	1991	Spartina anglica	73.1114
A196	Thompson et al.	1991	Spartina anglica	100
A196	Thompson et al.	1991	Spartina anglica	72.6794
A196	Thompson et al.	1991	Spartina anglica	65.9927
A196	Thompson et al.	1991	Spartina anglica	66.2685
A196	Thompson et al.	1991	Spartina anglica	62.3592
A196	Thompson et al.	1991	Spartina anglica	62.3871
A196	Thompson et al.	1991	Spartina anglica	62.4145
A196	Thompson et al.	1991	Spartina anglica	98.8142
A196	Thompson et al.	1991	Spartina anglica	98.843
A196	Thompson et al.	1991	Spartina anglica	98.6221
A196	Thompson et al.	1991	Spartina anglica	91.1869
A196	Thompson et al.	1991	Spartina anglica	71.6039
A196	Thompson et al.	1991	Spartina anglica	71.8814
A196	Thompson et al.	1991	Spartina anglica	71.6618
A196	Thompson et al.	1991	Spartina anglica	95.3321
A196	Thompson et al.	1991	Spartina anglica	75.4596
A196	Thompson et al.	1991	Spartina anglica	75.2382
A196	Thompson et al.	1991	Spartina anglica	75.7636
A196	Thompson et al.	1991	Spartina anglica	65.1358
A196	Thompson et al.	1991	Spartina anglica	64.9149
A196	Thompson et al.	1991	Spartina anglica	64.9437
A196	Thompson et al.	1991	Spartina anglica	100
A196	Thompson et al.	1991	Spartina anglica	76.7352
A196	Thompson et al.	1991	Spartina anglica	77.2602
A196	Thompson et al.	1991	Spartina anglica	76.7905
A196	Thompson et al.	1991	Spartina anglica	67.6579
A196	Thompson et al.	1991	Spartina anglica	68.1832
A196	Thompson et al.	1991	Spartina anglica	67.9615
A196	Thompson et al.	1991	Spartina anglica	96.1107
A196	Thompson et al.	1991	Spartina anglica	73.5009
A196	Thompson et al.	1991	Spartina anglica	67.8075
A196	Thompson et al.	1991	Spartina anglica	67.3374
A196	Thompson et al.	1991	Spartina anglica	63.927
A196	Thompson et al.	1991	Spartina anglica	63.954
A196	Thompson et al.	1991	Spartina anglica	63.7322
A207	Zedler et al.	2003	Batis maritima (L.)	81.2
A207	Zedler et al.	2003	Frankenia salina	99.4
A207	Zedler et al.	2003	Jaumea carnosa	84.6
A207	Zedler et al.	2003	Limonium californicum	98
A207	Zedler et al.	2003	Salicornia bigelovii	97.4
A207	Zedler et al.	2003	Suaeda esteroa	97.8
A207	Zedler et al.	2003	Salicornia virginica	99.3
A207	Zedler et al.	2003	Triglochin concinna	83.6
A207	Zedler et al.	2003	Batis maritima (L.)	88.2
A207	Zedler et al.	2003	Frankenia salina	76.8
A207	Zedler et al.	2003	Jaumea carnosa	92.3
A207	Zedler et al.	2003	Limonium californicum	74.8
A207	Zedler et al.	2003	Salicornia bigelovii	92.8
A207	Zedler et al.	2003	Suaeda esteroa	73.1
A207	Zedler et al.	2003	Salicornia virginica	99.8
A207	Zedler et al.	2003	Triglochin concinna	58.1
A207	Zedler et al.	2003	Batis maritima (L.)	6.3
A207	Zedler et al.	2003	Frankenia salina	16.4
A207	Zedler et al.	2003	Jaumea carnosa	0.5
A207	Zedler et al.	2003	Limonium californicum	11.7
A207	Zedler et al.	2003	Salicornia bigelovii	5
A207	Zedler et al.	2003	Suaeda esteroa	10.7
A207	Zedler et al.	2003	Batis maritima (L.)	80
A207	Zedler et al.	2003	Frankenia salina	70.6
A207	Zedler et al.	2003	Jaumea carnosa	38.3
A207	Zedler et al.	2003	Limonium californicum	56.3
A207	Zedler et al.	2003	Suaeda esteroa	29.5
A207	Zedler et al.	2003	Frankenia salina	75.3
A207	Zedler et al.	2003	Limonium californicum	89.8
A207	Zedler et al.	2003	Suaeda esteroa	68.3
A207	Zedler et al.	2003	Frankenia salina	81.5
A207	Zedler et al.	2003	Limonium californicum	50.7
A207	Zedler et al.	2003	Suaeda esteroa	44.5
A208	Zedler & West	2008	Batis maritima (L.)	83.3
A208	Zedler & West	2008	Frankenia salina	75
A208	Zedler & West	2008	Jaumea carnosa	55.6
A208	Zedler & West	2008	Limonium californicum	62
A208	Zedler & West	2008	Suaeda esteroa	30.6
A208	Zedler & West	2008	Batis maritima (L.)	75.9
A208	Zedler & West	2008	Frankenia salina	51.9
A208	Zedler & West	2008	Jaumea carnosa	21.3
A208	Zedler & West	2008	Limonium californicum	22.2
A208	Zedler & West	2008	Suaeda esteroa	7.4
A210	Zhou et al.	2003	Spartina patens	50.2
A210	Zhou et al.	2003	Spartina patens	78.4
A210	Zhou et al.	2003	Spartina patens	71.4
A210	Zhou et al.	2003	Spartina patens	0

## Sheet: Figure 2a
Factors/ Genus	Spartina	Scirpus	Salicornia	Juncus	Suaeda	Carex	Phragmites
Propagule types	2	6	0	0	0	0	1
Plant source	6	0	1	1	0	0	0
Elevation	24	7	3	5	2	3	2
Wave force	9	7	1	1	0	1	0
Soil salinity	5	2	3	4	3	3	1
Nutrient levels	10	1	0	0	1	2	1
Tidal inundation	6	1	1	5	2	1	1
Sedimention	4	5	1	0	1	0	0
Soil moisture	4	0	0	0	2	1	0
Plant season	0	1	0	0	2	0	1
Plant Density	1	7	0	2	0	0	1
plant richness	5	0	4	1	3	0	1
plant spacing	5	0	1	0	2	0	0
Patch Size	2	2	0	0	0	0	0
Herbivory	2	1	0	0	1	0	0

## Sheet: Figure 2 b-e
Survival %			Survival %			Survival %			Survival %
Seed	Seedling		Spring	Autumn		Exposed	Sheltered		Herbivory	Control
0	0		84.916	0		4	5		8.3	59.9
0	61		50.1955	0		2	9		50	99
0	0		50.2522	0		0	14		0	60
0	100		75.166	0		2	3		70	100
0	95		58.0445	0		3	5		60	100
0.03	90		34.4986	0		0	4.5		40	90
0.1	40		2.28944	0		0.8	2		70	100
0.11	20		0	0		2.5	8
0.05	0		7.56972	0		0.5	5
0	0		34.8572	0		100	100
0	100		27.2338	0		80	100
0	99		0	0		60	80
0.03	85		0	0		20	60
0.08	40		20.0001	0		100	80
0.1	35		34.8609	0		40	60
0.05	0		64.6873	0		20	60
0	0		39.7514	0		0	20
0	100		77.7813	0		20	80
0	95		90.1879	0		20	60
0	80		77.7498	0		0	40
0.03	40		0	0		0	0
0.05	20		0	0		0	80
0.01	0		0	0		0	60
0	0		9.71819	0		0	40
0	0		82.5927	0		0	0
0	0		12.813	0		100	100
0	0		0	0		80	100
0	0		0	0		60	100
0	0		0	0		20	80
0	0		2.7494	0		100	100
0	0		0	0		40	100
0	0		0	0		20	80
0	0		86	25		0	60
0	0		0	0		20	60
0	0		0	0		20	60
0	0		0	0		0	40
0	0		90	70		0	40
0	0					0	60
0	0					0	40
0	0					0	40
0	0					0	20
0	0					96.2	72.25
0	0					48.75	81.25
0	0					76	80
0	0					70.66	72.25
0	21					53.75	81.25
0	25					56	80
0	86					18.7	0
0	57					25	2
0	10					35	5
0	15					25.19	25.78
0	35					29.75	33.32
0	5					39.5	49.56
0	0					18.25	0
0	0					31.5	5.33
0	0					16.5	18.56
0	0					0	75
0	0					0	75
0	5					0	100
0	5					0	28
0	0					100	100
						56	58
						76	100
						72	84
						0	0
						0	0
						0	0
						0	0
						0	0
						0	10
						35	55
						0	0
						0	0
						0	0
						35	0
						100	65
						70	0
						0	0
						0	0
						0	0
						0	0
						20	38
						0	0
						70	0
						20	0

## Sheet: Figure 2f
Factors	Effect size metrics	N. Study	n	estimate	95% CIs
Patch sources (local VS nonlocal)	Survival	4	43	0.162	0.09, 0.234
	Density	1	32	0.069	-0.034, 0.171
	Height	2	41	-0.018	-0.106, 0.071
	Aboveground biomass	1	1	0.713	0.2507, 1.1754
Fertilization (fertilized VS unfertilized)	Survival	3	20	0.114	0.037, 0.191
	Density	5	15	0.311	-0.039, 0.662
	Height	4	15	0.191	0.086, 0.296
	Coverage	1	6	0.602	0.382, 0.822
	Expansion	2	32	0.5089	0.3722, 0.6457
	Aboveground biomass	6	34	0.966	0.577, 1.355
	Belowground biomass	2	14	-0.102	-0.242, 0.038
Plant density (high VS low)	Survival	5	26	0.406	0.247, 0.564
	Density	5	32	1.052	0.793, 1.31
	Height	3	16	0.102	0.041, 0.164
	Aboveground biomass	2	3	1.03	0.25, 1.81
	Belowground biomass	2	3	0.61	0.088, 1.133
plant richness (high VS low)	Survival	1	24	0.123	0.066, 0.181
	Density	2	12	-0.14	-0.287, 0.007
	Height	3	22	0.043	-0.118, 0.204
	Coverage	2	7	0.118	-0.631, 0.868
	Aboveground biomass	3	21	0.007	-0.21, 0.225
	Belowground biomass	1	4	0.532	0.272, 0.793
plant spacing (tight VS loose)	Survival	3	14	0.26	0.19, 0.329
	Density	2	7	0.599	0.265, 0.932
	Height	1	3	0.152	0.118, 0.185
	Expansion	1	4	0.6	-0.064, 1.264
	Aboveground biomass	2	7	1.065	0.799, 1.332
	Belowground biomass	1	9	0.485	0.097, 0.873
Patch size (large VS small)	Survival	1	11	0.922	0.501, 1.344
	Density	2	7	0.738	0.36, 1.115
	Height	2	26	0.3296	0.1655, 0.4938
Protection (Protected VS control)	Survival	2	3	0.5701	0.1572, 0.9831
	Density	5	22	0.321	0.161, 0.481
	Height	2	5	0.12	-0.007, 0.247
	Aboveground biomass	3	25	0.209	0.14, 0.279
	Belowground biomass	1	6	0.087	-0.056, 0.229

## Sheet: Figure 3
	vs. natural wetlands					vs. degraded wetlands
Effect size metrics	N. Study	n	estimate	95% CIs		N. Study	n	estimate	95% CIs
All outcomes	97	3832	-0.2548	-0.2898	-0.2198	54	1698	0.694	0.628	0.76
Vertical accretion rate	7	50	0.1686	0.0345	0.3027	6	58	0.434	0.207	0.661
Elevation change rate	10	93	0.684	0.453	0.915	9	69	0.605	0.259	0.952
Sediment deposition rate	5	35	1.81	1.104	2.516	2	43	0.9696	0.5817	1.3574
Shoreline change rate	1	20	0.0159	0.0023	0.0295	4	29	0.487	0.167	0.806
All variables in shoreline protection	18	198	0.5969	0.449	0.751	15	199	0.611	0.447	0.774
Plant density	31	320	-0.201	-0.324	-0.078	4	40	2.375	1.926	2.824
Plant coverage	19	156	-0.2462	-0.3594	-0.133	11	91	1.926	1.624	2.227
Plant height	15	99	0.0729	-0.021	0.167	4	37	0.923	0.657	1.188
Aboveground biomass	28	359	-0.1289	-0.1834	-0.0745	4	59	1.062	0.689	1.436
Belowground biomass	28	317	-0.6143	-0.696	-0.5326	6	45	1.462	1.138	1.786
Net primary production	2	28	-0.266	-0.412	-0.121
All variables in primary productivity	55	1279	-0.266	-0.309	-0.223	18	272	1.549	1.384	1.714
SOC content (top metre)	41	235	-0.644	-0.769	-0.519	15	72	0.145	0.041	0.249
SOC content (< 10 cm)	29	136	-0.588	-0.719	-0.457	9	42	0.189	0.022	0.355
SOC content (0-20 cm)	5	32	-0.837	-1.259	-0.416	1	4	0.227	-0.225	0.678
SOC content (0-30 cm)	9	30	-1.087	-1.417	-0.758	3	9	0.069	-0.22	0.357
SOC content (>10 cm)	5	15	-1.105	-1.912	-0.299
SOC density (top metre)	9	48	-0.803	-1.045	-0.561	1	18	0.174	0.063	0.284
SOC density (<10 cm)	7	14	-0.197	-0.388	-0.006
SOC density (0-20 cm)	1	4	-1.826	-2.082	-1.57
SOC density (0-30 cm)	7	15	-0.865	-1.273	-0.456
SOC density (>10 cm)	5	15	-0.918	-1.403	-0.434
SOC stocks	9	87	-0.616	-0.749	-0.483	3	9	0.725	0.344	1.107
SOC accumulation rate	3	5	0.034	-0.118	0.186
All variables in soil carbon storage	46	375	-0.64	-0.7302	0.5533	18	99	0.2131	0.1218	0.3044
CO2 flux	5	86	0.0345	-0.1017	0.1708
CH4 flux	3	70	-0.2056	-0.3816	-0.0297
N2O flux	3	70	0.1183	-0.0302	0.2667
Greenhouse gas emissions	5	226	-0.0111	-0.0988	0.0765
Species richness of vegetation	3	26	-0.4056	-0.5684	-0.2428	2	20	0.8672	0.4942	1.2401
Species richness of birds	4	10	0.025	-0.33	0.38
Species richness of macrobenthos	12	64	-0.232	-0.339	-0.124	4	22	0.126	0.005	0.247
Species richness of fishery species	8	37	0.0593	-0.0431	0.1616	3	17	0.5509	0.2634	0.8383
Species richness of fishes	3	5	0.116	-0.074	0.306	1	3	-0.009	-0.642	0.624
Species richness of Crustaceans	3	5	-0.089	-0.326	0.147	1	3	0.489	0.15	0.829
Species richness of Mollusca	2	4	-0.057	-0.783	0.67	1	3	0.842	-0.262	1.946
Diversity of vegetation	2	3	0.2342	-0.768	1.2364
Diversity of birds	3	6	-0.1087	-0.2303	0.013
Diversity of macrobenthos	5	22	-0.095	-0.266	0.076	3	19	0.149	-0.072	0.37
Diversity of fishery species	3	7	0.9426	0.4903	1.3948	1	3	0.204	-0.023	0.431
Evenness of vegetation	1	6	-0.129	-0.215	-0.043
Evenness of birds	1	2	0.493	-0.098	1.084
Evenness of macrobenthos	2	13	0.076	0.02	0.132
Abundance of birds	2	27	0.638	0.081	1.195
Abundance of macrobenthos	20	428	-0.292	-0.389	-0.195	13	405	0.058	-0.051	0.166
Abundance of Annelida	9	169	-0.182	-0.322	-0.042	8	204	-0.017	-0.175	0.14
Abundance of Arthropoda	8	87	-0.47	-0.726	-0.213	7	67	0.233	-0.066	0.532
Abundance of Nematoda	3	9	0.704	0.036	1.373	2	10	-0.645	-1.347	0.056
Biomass of macrobenthos	6	62	-0.335	-0.649	-0.02	6	63	-0.106	-0.504	0.292
Biomass of Annelida	3	12	-0.02	-1.319	1.279	3	9	0.319	-0.498	1.136
Biomass of Arthropoda	3	25	-0.232	-0.584	0.12	2	22	0.377	-0.229	0.982
Biomass of Mollusca	3	8	-0.856	-2.085	0.373	3	7	-0.125	-0.916	0.666
All variables in biodiversity conservation	35	668	-0.166	-0.229896	-0.102104	17	506	0.0882	-0.008428	0.184828
Size of fishery species	5	84	-0.063	-0.104	-0.022	2	45	0.166	0.071	0.26
Size of fishes	2	22	-0.0022	-0.0522	0.0477	1	2	-0.058	-0.11	-0.005
Size of Crustaceans	4	61	-0.077	-0.127	-0.027	2	43	0.181	0.082	0.279
Biomass of fishery species	4	64	-0.267	-0.53	-0.005	1	28	1.757	1.102	2.411
Biomass of fishes	4	30	-0.307	-0.604	-0.009	1	9	0.54	-0.965	2.045
Biomass of Crustaceans	2	24	-0.353	-0.804	0.093	1	13	2.37	1.493	3.247
Abundance of fishery species	15	746	-0.093	-0.16	-0.025	6	438	1.135	0.983	1.286
Abundance of fishes	14	322	-0.0284	-0.1367	0.0799	5	186	0.159	-0.0527	0.3682
Abundance of Crustaceans	13	323	-0.2196	-0.311	-0.128	6	193	1.98	1.787	2.174
Abundance of Mollusca	9	82	-0.205	-0.478616	0.068616	8	52	0.4302	0.169912	0.690488
Catch rate of fishery species	3	147	0.496	0.344	0.648	1	68	0.598	0.367	0.83
Catch rate of fishes	3	82	0.465	0.186	0.744	1	26	0.488	0.091	0.885
Catch rate of Crustaceans	2	38	0.599	0.372	0.826	1	22	0.583	0.195	0.972
All variables in fishery production	24	1086	-0.0362	-0.091864	0.019464	14	615	0.9555	0.838488	1.07251

## Sheet: Figure 4
	vs. tural wetlands				vs. degraded wetlands
Effect size metrics	R2 (%)	Intercept	Correlation coefficient	P	R2 (%)	Intercept	Correlation coefficient	P
Vertical accretion rate	< 0.01	0.195	-0.072	0.3996	< 0.01	0.147	0.089	0.556
Elevation change rate	< 0.01	0.528	0.055	0.66	< 0.01	0.568	-0.09	0.506
Sediment deposition rate	69.12	3.402	-1.561	0.001	< 0.01	0.815	0.338	0.259
Shoreline change rate	95.97	-0.009	0.014	0.2	< 0.01	0.171	0.147	0.631
Plant density	38.41	-1.268	0.813	0.001	8.28	2.82	-0.913	0.067
Plant coverage	21.7	-0.85	0.343	0.001	< 0.01	1.924	-0.132	0.606
Plant height	< 0.01	-0.149	0.069	0.235	54.89	1.545	-1.158	0.005
Aboveground biomass	1.78	-0.273	0.063	0.06	31.83	2.032	-0.811	0.001
Belowground biomass	35	-1.155	0.368	0.001	3.44	1.853	-0.316	0.071
Net primary production
SOC content (top metre)	< 0.01	-0.514	-0.049	0.422	3.91	0.222	-0.108	0.143
SOC content (< 10 cm)	1.68	-0.715	0.1	0.173	10.12	0.357	-0.196	0.102
SOC content (0-20 cm)	< 0.01	-0.558	0.058	0.75
SOC content (0-30 cm)	< 0.01	-1.276	0.134	0.369	69.4	0.223	-0.341	0.003
SOC content (>10 cm)	12.23	-0.269	-0.43	0.167
SOC density (top metre)	< 0.01	-0.61	-0.023	0.836
SOC density (<10 cm)	57.85	-0.138	0.149	0.023
SOC density (0-20 cm)
SOC density (0-30 cm)	< 0.01	-1.166	0.15	0.433
SOC density (>10 cm)	< 0.01	-0.662	-0.13	0.535
SOC stocks	20.07	-1.095	0.243	0.001	83.76	0.195	0.335	0.001
SOC accumulation rate
CO2 flux	< 0.01	0.066	-0.03	0.841
CH4 flux
N2O flux
Species richness of vegetation	10.3	-0.494	0.327	0.113	43.62	1.326	-2.542	0.001
Species richness of birds	53.75	3.747	-1.815	0.049
Species richness of macrobenthos	31.81	-0.508	0.227	0.001	5.73	0.007	0.155	0.211
Species richness of fishery species	< 0.01	0.027	0.012	0.917	3.66	0.961	-0.355	0.23
Species richness of fishes
Species richness of Crustaceans
Species richness of Mollusca
Diversity of vegetation
Diversity of birds
Diversity of macrobenthos	1.29	-0.269	0.136	0.325
Diversity of fishery species	100	-0.203	0.555	0.145
Evenness of vegetation
Evenness of birds
Evenness of macrobenthos	43.25	0.264	-0.125	0.083
Abundance of birds
Abundance of macrobenthos	5.91	-0.628	0.279	0.001	4.54	-0.194	0.354	0.005
Abundance of Annelida	1.84	-0.58	0.226	0.087	5.53	-0.501	0.484	0.05
Abundance of Arthropoda	< 0.01	0.004	-0.183	0.52	5.33	-0.091	0.581	0.123
Abundance of Nematoda	< 0.01	-0.781	1.22	0.45	65.75	0.117	1.012	0.005
Biomass of macrobenthos	< 0.01	-0.549	0.307	0.348	30	-1.027	1.382	0.001
Biomass of Annelida	< 0.01	-0.512	0.665	0.656	< 0.01	-0.074	0.499	0.614
Biomass of Arthropoda	2.88	0.023	-0.312	0.452	< 0.01	0.502	-0.13	0.914
Biomass of Mollusca	< 0.01	0.015	-1.538	0.253	< 0.01	-0.408	0.382	0.701
Size of fishery species	< 0.01	-0.053	-0.006	0.954
Size of fishes
Size of Crustaceans	< 0.01	-0.053	-0.006	0.954
Biomass of fishery species	< 0.01	0.127	-0.229	0.272
Biomass of fishes	< 0.01	-0.294	-0.01	0.958
Biomass of Crustaceans
Abundance of fishery species	< 0.01	-0.062	-0.002	0.971	0.72	1.107	0.164	0.198
Abundance of fishes	< 0.01	-0.115	0.074	0.426	1.08	0.149	0.222	0.236
Abundance of Crustaceans	< 0.01	-0.13	-0.042	0.62	< 0.01	2.103	-0.02	0.898
Abundance of Mollusca	5.29	-0.919	0.635	0.033	< 0.01	0.186	0.243	0.403
Catch rate of fishery species	37.02	0.091	-1.017	0.001

## Sheet: Figure 5
	vs. natural wetlands					vs. degraded wetlands
Effect size metrics	N. Study	n	estimate	95% CIs		N. Study	n	estimate	95% CIs
Elevation	19	68	-0.5838	-0.9364	-0.2312	14	77	-0.6586	-1.7865	0.4692
Bulk density	13	57	0.6542	0.4613	0.847	6	53	0.0866	0.033	0.1402
Gravel (grain size > 2mm)	1	15	0.887	0.0949	1.6792
Sand (63 um < grain size < 2 mm)	13	60	0.2094	0.014	0.4049	3	11	0.4177	-0.3027	1.1381
Sand and gravel (grain size > 63 um)	1	6	0.312	0.066	0.558
Silt (2 um < grain size < 63 um)	6	26	-0.2449	-0.4817	-0.0081	1	6	-0.0144	-0.0877	0.0589
Clay (grain size < 2 um)	7	50	-0.5602	-0.7026	-0.4177	1	6	0.0136	-0.0323	0.0595
Silt and clay (grain size < 63 um)	5	26	-0.4796	-0.8214	-0.1377	3	11	-0.132	-0.8965	0.6325
Soil Moisture	6	19	-0.3424	-0.575	-0.1098	3	10	-0.0602	-0.116	-0.0043
Soil porewater salinity	6	22	0.206	0.1353	0.2767	2	13	0.0688	-0.0509	0.1886
Soil porewater pH	11	48	0.0095	-0.0404	0.0595	5	35	-0.0079	-0.017	0.0012
Soil Redox potential (Eh)	8	53	0.9416	0.5623	1.3208	5	44	0.5991	0.3872	0.8109
Surface water salinity	12	55	0.0094	-0.0389	0.0576	8	56	0.002	-0.0564	0.0496
Surface water dissolved oxygen	11	44	0.0467	-0.0084	0.1017	6	26	-0.0936	-0.1868	-0.0005
Surface water temperature	12	49	0.0032	-0.0144	0.0207	9	56	-0.0028	-0.0296	0.024
Surface water turbidity	6	19	-0.0413	-0.2436	0.1609	5	19	-0.1621	-0.3892	0.065

## Sheet: Figure S7
ID	Author	Year pub	Factors	Plant performance	ln	Var
A004	Armitage et al.	2006	plant richness (multispecies VS one)	Coverage	1.09861	0.361111
A004	Armitage et al.	2006	plant richness (multispecies VS one)	Coverage	0.916291	0.29
A004	Armitage et al.	2006	plant richness (multispecies VS one)	Height	0.8232	0.339504
A004	Armitage et al.	2006	plant richness (multispecies VS one)	Height	0.77319	0.340145
A004	Armitage et al.	2006	plant richness (multispecies VS one)	Density	0	0.203125
A004	Armitage et al.	2006	plant richness (multispecies VS one)	Density	0.223144	0.2225
A004	Armitage et al.	2006	plant richness (multispecies VS one)	Aboveground biomass	-0.947381	0.227995
A004	Armitage et al.	2006	plant richness (multispecies VS one)	Aboveground biomass	-0.154151	0.328798
A004	Armitage et al.	2006	plant richness (multispecies VS one)	Aboveground biomass	0.0953102	0.23438
A004	Armitage et al.	2006	plant richness (multispecies VS one)	Aboveground biomass	0.262364	0.307929
A004	Armitage et al.	2006	plant richness (multispecies VS one)	Coverage	0.546544	0.107987
A004	Armitage et al.	2006	plant richness (multispecies VS one)	Coverage	0.0870114	0.0707645
A004	Armitage et al.	2006	plant richness (multispecies VS one)	Height	0.273293	0.176578
A004	Armitage et al.	2006	plant richness (multispecies VS one)	Height	0.356675	0.2
A004	Armitage et al.	2006	plant richness (multispecies VS one)	Density	-0.111226	0.0754632
A004	Armitage et al.	2006	plant richness (multispecies VS one)	Density	0	0.0554017
A004	Armitage et al.	2006	plant richness (multispecies VS one)	Aboveground biomass	-0.357131	0.118424
A004	Armitage et al.	2006	plant richness (multispecies VS one)	Aboveground biomass	-0.232774	0.177444
A004	Armitage et al.	2006	plant richness (multispecies VS one)	Aboveground biomass	0.761098	0.119104
A004	Armitage et al.	2006	plant richness (multispecies VS one)	Aboveground biomass	0.145182	0.18312
A004	Armitage et al.	2006	plant richness (multispecies VS one)	Coverage	0.628609	0.175625
A004	Armitage et al.	2006	plant richness (multispecies VS one)	Height	-0.14842	0.033425
A004	Armitage et al.	2006	plant richness (multispecies VS one)	Density	0	0.17301
A004	Armitage et al.	2006	plant richness (multispecies VS one)	Aboveground biomass	-0.488353	0.345186
A004	Armitage et al.	2006	plant richness (multispecies VS one)	Aboveground biomass	0.621174	0.334021
A004	Armitage et al.	2006	plant richness (multispecies VS one)	Height	-0.00872495	0.0680017
A004	Armitage et al.	2006	plant richness (multispecies VS one)	Height	-0.0353952	0.0507549
A004	Armitage et al.	2006	plant richness (multispecies VS one)	Height	-0.853107	0.0610339
A004	Armitage et al.	2006	plant richness (multispecies VS one)	Height	-0.774635	0.0628977
A004	Armitage et al.	2006	plant richness (multispecies VS one)	Height	-0.42744	0.0450763
A004	Armitage et al.	2006	Plant density (high VS low)	Height	0.110198	0.0349338
A004	Armitage et al.	2006	Plant density (high VS low)	Height	0.0287093	0.0588979
A004	Armitage et al.	2006	plant richness (multispecies VS one)	Density	0.0396055	0.0341045
A004	Armitage et al.	2006	plant richness (multispecies VS one)	Density	0.114409	0.0477468
A004	Armitage et al.	2006	plant richness (multispecies VS one)	Density	-0.140773	0.0559852
A004	Armitage et al.	2006	plant richness (multispecies VS one)	Density	-0.0307713	0.0403364
A004	Armitage et al.	2006	plant richness (multispecies VS one)	Density	-0.318457	0.0343087
A004	Armitage et al.	2006	Plant density (high VS low)	Density	-0.175565	0.0306345
A004	Armitage et al.	2006	Plant density (high VS low)	Density	0.104513	0.0405392
A004	Armitage et al.	2006	plant richness (multispecies VS one)	Aboveground biomass	-0.616826	0.197238
A004	Armitage et al.	2006	plant richness (multispecies VS one)	Aboveground biomass	-0.217943	0.09299
A004	Armitage et al.	2006	plant richness (multispecies VS one)	Aboveground biomass	-0.83349	0.101824
A004	Armitage et al.	2006	plant richness (multispecies VS one)	Aboveground biomass	-0.463804	0.129969
A004	Armitage et al.	2006	plant richness (multispecies VS one)	Aboveground biomass	-0.720737	0.105722
A011	Beck & Gustafson	2012	Patch sources (local VS nonlocal)	Survival	0.944097	0.126021
A011	Beck & Gustafson	2012	Patch sources (local VS nonlocal)	Aboveground biomass	0.712951	0.0556449
A017	Boyer & Zedler	1999	Fertilization (fertilized VS unfertilized)	Height	0.0442056	0.0316426
A017	Boyer & Zedler	1999	Fertilization (fertilized VS unfertilized)	Height	0.320472	0.0206401
A017	Boyer & Zedler	1999	Fertilization (fertilized VS unfertilized)	Density	-0.120213	0.38726
A017	Boyer & Zedler	1999	Fertilization (fertilized VS unfertilized)	Density	0.641649	0.150085
A017	Boyer & Zedler	1999	Fertilization (fertilized VS unfertilized)	Height	0.0834922	0.174954
A017	Boyer & Zedler	1999	Fertilization (fertilized VS unfertilized)	Height	0.161629	0.0163087
A017	Boyer & Zedler	1999	Fertilization (fertilized VS unfertilized)	Aboveground biomass	1.98538	0.110366
A017	Boyer & Zedler	1999	Fertilization (fertilized VS unfertilized)	Height	0.464372	0.0144063
A017	Boyer & Zedler	1999	Fertilization (fertilized VS unfertilized)	Density	-0.155502	0.0278142
A017	Boyer & Zedler	1999	Fertilization (fertilized VS unfertilized)	Height	0.60255	0.0173305
A017	Boyer & Zedler	1999	Fertilization (fertilized VS unfertilized)	Aboveground biomass	1.70041	0.0849637
A017	Boyer & Zedler	1999	Fertilization (fertilized VS unfertilized)	Aboveground biomass	0.732367	0.111643
A017	Boyer & Zedler	1999	Fertilization (fertilized VS unfertilized)	Aboveground biomass	0.977983	0.126353
A019	Broome et al.	1983	Fertilization (fertilized VS unfertilized)	Aboveground biomass	2.15861	0.0215221
A019	Broome et al.	1983	Fertilization (fertilized VS unfertilized)	Height	0.450668	0.000532811
A019	Broome et al.	1983	Fertilization (fertilized VS unfertilized)	Density	1.24978	0.0116531
A019	Broome et al.	1983	Fertilization (fertilized VS unfertilized)	Survival	-0.0180185	0.0019153
A019	Broome et al.	1983	Fertilization (fertilized VS unfertilized)	Aboveground biomass	2.62751	0.0218973
A019	Broome et al.	1983	Fertilization (fertilized VS unfertilized)	Height	0.286213	0.00168692
A019	Broome et al.	1983	Fertilization (fertilized VS unfertilized)	Density	1.55362	0.00777873
A019	Broome et al.	1983	Fertilization (fertilized VS unfertilized)	Survival	0.23484	0.000383821
A019	Broome et al.	1983	Fertilization (fertilized VS unfertilized)	Aboveground biomass	0.741029	0.012432
A019	Broome et al.	1983	Fertilization (fertilized VS unfertilized)	Height	0.0521858	0.00180507
A019	Broome et al.	1983	Fertilization (fertilized VS unfertilized)	Density	0.706519	0.00563274
A020	Broome et al.	1986	Plant spacing (tight VS loose)	Survival	0.384846	0.0154133
A020	Broome et al.	1986	Plant spacing (tight VS loose)	Survival	0.342286	0.0154133
A020	Broome et al.	1986	Plant spacing (tight VS loose)	Survival	0.363792	0.000434593
A020	Broome et al.	1986	Plant spacing (tight VS loose)	Density	0.930523	0.0154133
A020	Broome et al.	1986	Plant spacing (tight VS loose)	Density	0.453225	0.0154133
A020	Broome et al.	1986	Plant spacing (tight VS loose)	Density	0.720085	0.0280118
A020	Broome et al.	1986	Plant spacing (tight VS loose)	Height	0.178402	0.00225333
A020	Broome et al.	1986	Plant spacing (tight VS loose)	Height	0.124374	0.00225333
A020	Broome et al.	1986	Plant spacing (tight VS loose)	Height	0.151753	0.000399835
A020	Broome et al.	1986	Plant spacing (tight VS loose)	Aboveground biomass	1.29093	0.027
A020	Broome et al.	1986	Plant spacing (tight VS loose)	Aboveground biomass	0.794265	0.027
A020	Broome et al.	1986	Plant spacing (tight VS loose)	Aboveground biomass	1.07312	0.0298712
A020	Broome et al.	1986	Plant spacing (tight VS loose)	Belowground biomass	1.35584	0.00108
A020	Broome et al.	1986	Plant spacing (tight VS loose)	Belowground biomass	0.858662	0.00108
A020	Broome et al.	1986	Plant spacing (tight VS loose)	Belowground biomass	1.13783	0.030468
A020	Broome et al.	1986	Plant spacing (tight VS loose)	Belowground biomass	0.747494	0.01536
A020	Broome et al.	1986	Plant spacing (tight VS loose)	Belowground biomass	-0.0106953	0.01536
A020	Broome et al.	1986	Plant spacing (tight VS loose)	Belowground biomass	0.438598	0.065494
A020	Broome et al.	1986	Plant spacing (tight VS loose)	Belowground biomass	0.188516	0.0141067
A020	Broome et al.	1986	Plant spacing (tight VS loose)	Belowground biomass	-0.359341	0.0141067
A020	Broome et al.	1986	Plant spacing (tight VS loose)	Belowground biomass	-0.0483543	0.0357186
A026	Cain & Cohen	2014	Fertilization (fertilized VS unfertilized)	Density	0.148985	0.0174716
A026	Cain & Cohen	2014	Fertilization (fertilized VS unfertilized)	Height	0.0492078	0.00184554
A026	Cain & Cohen	2014	Fertilization (fertilized VS unfertilized)	Density	-0.254859	0.00652794
A026	Cain & Cohen	2014	Fertilization (fertilized VS unfertilized)	Height	0.018282	0.00262847
A026	Cain & Cohen	2014	Fertilization (fertilized VS unfertilized)	Density	-0.0425017	0.00823963
A026	Cain & Cohen	2014	Fertilization (fertilized VS unfertilized)	Height	0.00928081	0.00131046
A026	Cain & Cohen	2014	Fertilization (fertilized VS unfertilized)	Density	-0.0694957	0.0155232
A026	Cain & Cohen	2014	Fertilization (fertilized VS unfertilized)	Height	0.0334244	0.00347254
A028	Callaway et al.	2003	plant richness (multispecies VS one)	Belowground biomass	0.308736	0.0843193
A028	Callaway et al.	2003	plant richness (multispecies VS one)	Belowground biomass	0.671643	0.0643473
A028	Callaway et al.	2003	plant richness (multispecies VS one)	Belowground biomass	0.482426	0.0722158
A028	Callaway et al.	2003	plant richness (multispecies VS one)	Belowground biomass	0.609766	0.0654137
A028	Callaway et al.	2003	plant richness (multispecies VS one)	Aboveground biomass	0.386247	0.050476
A028	Callaway et al.	2003	plant richness (multispecies VS one)	Aboveground biomass	0.507132	0.0347866
A034	Chen et al.	2017	Plant density (high VS low)	Density	1.37713	0.0697827
A034	Chen et al.	2017	Plant density (high VS low)	Density	0.718374	0.114854
A034	Chen et al.	2017	Plant density (high VS low)	Aboveground biomass	1.73372	0.0148891
A034	Chen et al.	2017	Plant density (high VS low)	Aboveground biomass	0.958979	0.0550302
A034	Chen et al.	2017	Plant density (high VS low)	Belowground biomass	1.07844	0.0478765
A034	Chen et al.	2017	Plant density (high VS low)	Belowground biomass	0.611658	0.0656088
A037	Chen et al.	2019	Patch size (large VS small)	Survival	1.44589	0.376216
A037	Chen et al.	2019	Patch size (large VS small)	Survival	1.25193	0.389054
A037	Chen et al.	2019	Patch size (large VS small)	Survival	1.00894	0.396659
A037	Chen et al.	2019	Patch size (large VS small)	Survival	0.374693	0.087939
A037	Chen et al.	2019	Patch size (large VS small)	Survival	0.0870114	0.100092
A037	Chen et al.	2019	Patch size (large VS small)	Survival	0.310155	0.102314
A037	Chen et al.	2019	Patch size (large VS small)	Survival	2.3979	0.921488
A037	Chen et al.	2019	Patch size (large VS small)	Survival	1.94591	0.928571
A037	Chen et al.	2019	Patch size (large VS small)	Survival	1.38629	1.125
A037	Chen et al.	2019	Patch size (large VS small)	Height	0.91992	0.0055482
A037	Chen et al.	2019	Patch size (large VS small)	Height	0.746257	0.11601
A037	Chen et al.	2019	Patch size (large VS small)	Height	0.828949	0.0153209
A037	Chen et al.	2019	Patch size (large VS small)	Height	0.299085	0.017098
A037	Chen et al.	2019	Patch size (large VS small)	Height	0.136966	0.0240082
A037	Chen et al.	2019	Patch size (large VS small)	Height	0.027151	0.105421
A037	Chen et al.	2019	Patch size (large VS small)	Height	-0.155755	0.0944841
A037	Chen et al.	2019	Patch size (large VS small)	Height	0.0377403	0.0904042
A037	Chen et al.	2019	Patch size (large VS small)	Height	0.046957	0.0896463
A037	Chen et al.	2019	Patch size (large VS small)	Height	0.102479	0.0624528
A037	Chen et al.	2019	Patch size (large VS small)	Height	0.210109	0.00921553
A037	Chen et al.	2019	Patch size (large VS small)	Height	0.165392	0.0110838
A037	Chen et al.	2019	Patch size (large VS small)	Survival	1.67398	0.179688
A037	Chen et al.	2019	Patch size (large VS small)	Height	0.128617	0.00822077
A037	Chen et al.	2019	Patch size (large VS small)	Height	-0.0774317	0.049891
A037	Chen et al.	2019	Patch size (large VS small)	Height	0.107711	0.0158204
A037	Chen et al.	2019	Patch size (large VS small)	Height	0.00252845	0.0264463
A037	Chen et al.	2019	Patch size (large VS small)	Height	-0.0308508	0.0255827
A037	Chen et al.	2019	Patch size (large VS small)	Height	0.119189	0.0167593
A037	Chen et al.	2019	Patch size (large VS small)	Density	1.3529	0.0725039
A037	Chen et al.	2019	Patch size (large VS small)	Density	0.91775	0.0821741
A037	Chen et al.	2019	Patch size (large VS small)	Density	0.714809	0.064558
A037	Chen et al.	2019	Patch size (large VS small)	Survival	0.980829	0.113064
A037	Chen et al.	2019	Patch size (large VS small)	Height	0.882389	0.139311
A037	Chen et al.	2019	Patch size (large VS small)	Height	0.927341	0.060649
A037	Chen et al.	2019	Patch size (large VS small)	Height	0.635989	0.0610048
A037	Chen et al.	2019	Patch size (large VS small)	Height	1.09205	0.0188509
A037	Chen et al.	2019	Patch size (large VS small)	Height	0.90048	0.118933
A037	Chen et al.	2019	Patch size (large VS small)	Height	0.884416	0.00160343
A039	Clevering & van Gulik	1997	Protective structures (Protection VS control)	Aboveground biomass	0.454675	0.00713975
A039	Clevering & van Gulik	1997	Protective structures (Protection VS control)	Aboveground biomass	0.008488	0.00224149
A039	Clevering & van Gulik	1997	Protective structures (Protection VS control)	Aboveground biomass	0.25711	0.00458419
A039	Clevering & van Gulik	1997	Protective structures (Protection VS control)	Density	0.29527	0.0161572
A039	Clevering & van Gulik	1997	Protective structures (Protection VS control)	Density	-0.0711105	0.00696742
A039	Clevering & van Gulik	1997	Protective structures (Protection VS control)	Density	0.135316	0.00877349
A039	Clevering & van Gulik	1997	Protective structures (Protection VS control)	Aboveground biomass	0.221409	0.00554298
A039	Clevering & van Gulik	1997	Protective structures (Protection VS control)	Aboveground biomass	0.0480979	0.00213233
A039	Clevering & van Gulik	1997	Protective structures (Protection VS control)	Aboveground biomass	0.13456	0.00223113
A039	Clevering & van Gulik	1997	Protective structures (Protection VS control)	Aboveground biomass	0.1062	0.00695609
A039	Clevering & van Gulik	1997	Protective structures (Protection VS control)	Aboveground biomass	0.104747	0.00820877
A039	Clevering & van Gulik	1997	Protective structures (Protection VS control)	Aboveground biomass	0.105775	0.0185295
A039	Clevering & van Gulik	1997	Protective structures (Protection VS control)	Height	0.0615509	0.0211788
A039	Clevering & van Gulik	1997	Protective structures (Protection VS control)	Height	0.0735319	0.0133933
A039	Clevering & van Gulik	1997	Protective structures (Protection VS control)	Height	0.0660194	0.0155613
A039	Clevering & van Gulik	1997	Protective structures (Protection VS control)	Aboveground biomass	0.179072	0.0105892
A039	Clevering & van Gulik	1997	Protective structures (Protection VS control)	Aboveground biomass	0.036817	0.000978458
A039	Clevering & van Gulik	1997	Protective structures (Protection VS control)	Aboveground biomass	0.122707	0.0078778
A039	Clevering & van Gulik	1997	Protective structures (Protection VS control)	Aboveground biomass	0.164931	0.00381425
A039	Clevering & van Gulik	1997	Protective structures (Protection VS control)	Aboveground biomass	0.535738	0.00881211
A039	Clevering & van Gulik	1997	Protective structures (Protection VS control)	Aboveground biomass	0.220729	0.0435623
A039	Clevering & van Gulik	1997	Protective structures (Protection VS control)	Density	0.0546222	0.0239931
A039	Clevering & van Gulik	1997	Protective structures (Protection VS control)	Density	0.19648	0.00462393
A039	Clevering & van Gulik	1997	Protective structures (Protection VS control)	Density	0.0831922	0.0452773
A039	Clevering & van Gulik	1997	Protective structures (Protection VS control)	Aboveground biomass	0.0878824	0.00884319
A039	Clevering & van Gulik	1997	Protective structures (Protection VS control)	Aboveground biomass	0.389561	0.0106589
A039	Clevering & van Gulik	1997	Protective structures (Protection VS control)	Aboveground biomass	0.219571	0.00703005
A039	Clevering & van Gulik	1997	Protective structures (Protection VS control)	Belowground biomass	0.0148528	0.0153915
A039	Clevering & van Gulik	1997	Protective structures (Protection VS control)	Belowground biomass	0.363966	0.0082199
A039	Clevering & van Gulik	1997	Protective structures (Protection VS control)	Belowground biomass	0.0528767	0.0628205
A039	Clevering & van Gulik	1997	Protective structures (Protection VS control)	Density	0.00407408	0.0192369
A039	Clevering & van Gulik	1997	Protective structures (Protection VS control)	Density	0.131849	0.00465419
A039	Clevering & van Gulik	1997	Protective structures (Protection VS control)	Density	0.0353609	0.0328353
A039	Clevering & van Gulik	1997	Protective structures (Protection VS control)	Belowground biomass	-0.0524601	0.0015224
A039	Clevering & van Gulik	1997	Protective structures (Protection VS control)	Belowground biomass	0.12025	0.00458691
A039	Clevering & van Gulik	1997	Protective structures (Protection VS control)	Belowground biomass	-0.00916845	0.0219599
A039	Clevering & van Gulik	1997	Protective structures (Protection VS control)	Density	1.28293	0.0937465
A039	Clevering & van Gulik	1997	Protective structures (Protection VS control)	Density	-0.632089	0.275644
A039	Clevering & van Gulik	1997	Protective structures (Protection VS control)	Aboveground biomass	1.07439	0.138169
A039	Clevering & van Gulik	1997	Protective structures (Protection VS control)	Aboveground biomass	-0.570631	0.386722
A039	Clevering & van Gulik	2000	Protective structures (Protection VS control)	Density	0.232557	0.0135169
A039	Clevering & van Gulik	2000	Protective structures (Protection VS control)	Density	0.406202	0.0404676
A039	Clevering & van Gulik	2000	Protective structures (Protection VS control)	Density	0.577085	0.104881
A039	Clevering & van Gulik	2000	Protective structures (Protection VS control)	Aboveground biomass	0.519267	0.0553646
A039	Clevering & van Gulik	2000	Protective structures (Protection VS control)	Aboveground biomass	0.82411	0.156223
A039	Clevering & van Gulik	2000	Protective structures (Protection VS control)	Aboveground biomass	1.1215	0.166833
A051	Crosby et al.	2017	Patch sources (local VS nonlocal)	Survival	0.293253	0.0194496
A073	Doherty et al.	2011	plant richness (multispecies VS one)	Height	0.190135	0.0423569
A073	Doherty et al.	2011	plant richness (multispecies VS one)	Height	0.302272	0.0402837
A073	Doherty et al.	2011	plant richness (multispecies VS one)	Height	0.428759	0.0332971
A073	Doherty et al.	2011	plant richness (multispecies VS one)	Height	0.563588	0.0250731
A073	Doherty et al.	2011	plant richness (multispecies VS one)	Height	0.445935	0.0360743
A073	Doherty et al.	2011	plant richness (multispecies VS one)	Height	0.553647	0.0295566
A073	Doherty et al.	2011	plant richness (multispecies VS one)	Height	0.00925031	0.0092095
A073	Doherty et al.	2011	plant richness (multispecies VS one)	Height	-0.104191	0.00864103
A073	Doherty et al.	2011	plant richness (multispecies VS one)	Height	-0.100685	0.00966414
A073	Doherty et al.	2011	plant richness (multispecies VS one)	Height	0.00463192	0.00820347
A073	Doherty et al.	2011	plant richness (multispecies VS one)	Aboveground biomass	0.547999	0.065634
A073	Doherty et al.	2011	plant richness (multispecies VS one)	Aboveground biomass	0.497422	0.0546366
A073	Doherty et al.	2011	plant richness (multispecies VS one)	Aboveground biomass	0.186429	0.0153822
A073	Doherty et al.	2011	plant richness (multispecies VS one)	Aboveground biomass	0.0908975	0.01329
A077	Duggan-Edwards et al.	2020	Plant density (high VS low)	Survival	0.235696	0.0983192
A077	Duggan-Edwards et al.	2020	Plant density (high VS low)	Survival	-0.444028	0.175684
A077	Duggan-Edwards et al.	2020	Plant density (high VS low)	Survival	-0.101894	0.266278
A077	Duggan-Edwards et al.	2020	Plant density (high VS low)	Survival	0.0155042	0.208612
A077	Duggan-Edwards et al.	2020	Plant density (high VS low)	Survival	0.232528	0.139379
A077	Duggan-Edwards et al.	2020	Plant density (high VS low)	Survival	-0.041008	0.314956
A077	Duggan-Edwards et al.	2020	Plant density (high VS low)	Survival	-0.101894	0.266278
A077	Duggan-Edwards et al.	2020	Plant density (high VS low)	Survival	0.0155042	0.208612
A078	Emond et al.	2016	Fertilization (fertilized VS unfertilized)	Height	0.274437	0.238134
A078	Emond et al.	2016	Fertilization (fertilized VS unfertilized)	Height	0.149532	0.0101368
A078	Emond et al.	2016	Fertilization (fertilized VS unfertilized)	Aboveground biomass	0.626456	0.0612041
A078	Emond et al.	2016	Fertilization (fertilized VS unfertilized)	Aboveground biomass	0.671168	0.152381
A078	Emond et al.	2016	Fertilization (fertilized VS unfertilized)	Aboveground biomass	0.627057	0.078045
A078	Emond et al.	2016	Fertilization (fertilized VS unfertilized)	Coverage	0.546544	0.0579886
A078	Emond et al.	2016	Fertilization (fertilized VS unfertilized)	Coverage	0.653926	0.0380686
A078	Emond et al.	2016	Fertilization (fertilized VS unfertilized)	Coverage	0.610458	0.0411865
A078	Emond et al.	2016	Fertilization (fertilized VS unfertilized)	Coverage	0.280302	0.235676
A078	Emond et al.	2016	Fertilization (fertilized VS unfertilized)	Coverage	0.521299	0.23979
A078	Emond et al.	2016	Fertilization (fertilized VS unfertilized)	Coverage	0.944464	0.320847
A083	Foster-Martinez & Variano	2018	Fertilization (fertilized VS unfertilized)	Aboveground biomass	0.978327	0.173487
A083	Foster-Martinez & Variano	2018	Fertilization (fertilized VS unfertilized)	Aboveground biomass	0.342946	0.0565174
A083	Foster-Martinez & Variano	2018	Fertilization (fertilized VS unfertilized)	Density	0.732888	0.977639
A083	Foster-Martinez & Variano	2018	Fertilization (fertilized VS unfertilized)	Belowground biomass	0.533299	0.675358
A083	Foster-Martinez & Variano	2018	Fertilization (fertilized VS unfertilized)	Belowground biomass	-0.481838	14.2535
A083	Foster-Martinez & Variano	2018	Fertilization (fertilized VS unfertilized)	Belowground biomass	0.231802	3.31028
A083	Foster-Martinez & Variano	2018	Fertilization (fertilized VS unfertilized)	Belowground biomass	0.485508	6.1253
A083	Foster-Martinez & Variano	2018	Fertilization (fertilized VS unfertilized)	Belowground biomass	2.31163	22.69
A083	Foster-Martinez & Variano	2018	Fertilization (fertilized VS unfertilized)	Belowground biomass	2.20827	7.00006
A083	Foster-Martinez & Variano	2018	Fertilization (fertilized VS unfertilized)	Belowground biomass	1.17865	34.8465
A083	Foster-Martinez & Variano	2018	Fertilization (fertilized VS unfertilized)	Belowground biomass	1.50408	6.41975
A085	Freitas et al.	2016	Protective structures (Protection VS control)	Survival	0.430783	0.000300858
A085	Freitas et al.	2016	Protective structures (Protection VS control)	Height	0.288768	0.0442438
A085	Freitas et al.	2016	Protective structures (Protection VS control)	Height	0.323347	0.033979
A085	Freitas et al.	2016	Protective structures (Protection VS control)	Aboveground biomass	0.509808	0.0858329
A085	Freitas et al.	2016	Protective structures (Protection VS control)	Aboveground biomass	0.369098	0.0495022
A085	Freitas et al.	2016	Protective structures (Protection VS control)	Density	0.861613	0.0249284
A085	Freitas et al.	2016	Protective structures (Protection VS control)	Density	0.696762	0.00823036
A087	Ge et al.	2019	Plant density (high VS low)	Density	1.98893	0.403219
A087	Ge et al.	2019	Plant density (high VS low)	Density	1.24171	0.409161
A087	Ge et al.	2019	Plant density (high VS low)	Survival	0.353315	0.0718076
A087	Ge et al.	2019	Plant density (high VS low)	Survival	0.613865	0.0634728
A087	Ge et al.	2019	Plant density (high VS low)	Density	1.88707	4.87304
A087	Ge et al.	2019	Plant density (high VS low)	Density	1.43508	4.89667
A087	Ge et al.	2019	Plant density (high VS low)	Density	3.25809	9.14791
A087	Ge et al.	2019	Plant density (high VS low)	Density	1.09861	9.99998
A087	Ge et al.	2019	Plant density (high VS low)	Density	1.15268	0.488765
A087	Ge et al.	2019	Plant density (high VS low)	Density	0.916288	0.604446
A087	Ge et al.	2019	Plant density (high VS low)	Density	0.747214	0.0366032
A087	Ge et al.	2019	Plant density (high VS low)	Density	0.494017	0.0425597
A087	Ge et al.	2019	Plant density (high VS low)	Density	0.486657	0.137318
A087	Ge et al.	2019	Plant density (high VS low)	Density	0.349184	0.0938274
A087	Ge et al.	2019	Plant density (high VS low)	Density	1.50408	1.19754
A087	Ge et al.	2019	Plant density (high VS low)	Density	3.40119	16.0544
A087	Ge et al.	2019	Plant density (high VS low)	Density	3.40119	9.21772
A088	Gittman et al.	2018	Patch size (large VS small)	Height	-0.354752	0.0100115
A088	Gittman et al.	2018	Patch size (large VS small)	Height	0.135762	0.0276247
A088	Gittman et al.	2018	Patch size (large VS small)	Density	0.402346	1.11748
A088	Gittman et al.	2018	Patch size (large VS small)	Density	-0.377832	0.189115
A088	Gittman et al.	2018	Patch size (large VS small)	Density	0.632932	0.096206
A088	Gittman et al.	2018	Patch size (large VS small)	Density	0.857448	0.12794
A091	Handa & Jefferies	2000	Fertilization (fertilized VS unfertilized)	Aboveground biomass	0.471278	0.609038
A091	Handa & Jefferies	2000	Fertilization (fertilized VS unfertilized)	Aboveground biomass	0.335918	0.513776
A091	Handa & Jefferies	2000	Fertilization (fertilized VS unfertilized)	Aboveground biomass	0.213379	0.554671
A091	Handa & Jefferies	2000	Fertilization (fertilized VS unfertilized)	Aboveground biomass	0.414495	0.429965
A091	Handa & Jefferies	2000	Fertilization (fertilized VS unfertilized)	Aboveground biomass	0.168444	0.438431
A091	Handa & Jefferies	2000	Fertilization (fertilized VS unfertilized)	Aboveground biomass	-0.240242	0.433576
A091	Handa & Jefferies	2000	Fertilization (fertilized VS unfertilized)	Aboveground biomass	1.05576	0.455335
A091	Handa & Jefferies	2000	Fertilization (fertilized VS unfertilized)	Aboveground biomass	0.555547	0.456572
A091	Handa & Jefferies	2000	Fertilization (fertilized VS unfertilized)	Aboveground biomass	0.589809	0.468925
A091	Handa & Jefferies	2000	Fertilization (fertilized VS unfertilized)	Aboveground biomass	1.61682	0.320562
A091	Handa & Jefferies	2000	Fertilization (fertilized VS unfertilized)	Aboveground biomass	3.7095	0.351975
A091	Handa & Jefferies	2000	Fertilization (fertilized VS unfertilized)	Aboveground biomass	0.301475	0.346905
A091	Handa & Jefferies	2000	Fertilization (fertilized VS unfertilized)	Aboveground biomass	1.43597	0.252828
A091	Handa & Jefferies	2000	Fertilization (fertilized VS unfertilized)	Aboveground biomass	3.87524	0.285869
A091	Handa & Jefferies	2000	Fertilization (fertilized VS unfertilized)	Aboveground biomass	0.203193	0.38801
A091	Handa & Jefferies	2000	Fertilization (fertilized VS unfertilized)	Aboveground biomass	0.595983	0.199171
A091	Handa & Jefferies	2000	Fertilization (fertilized VS unfertilized)	Aboveground biomass	3.56718	0.289542
A091	Handa & Jefferies	2000	Fertilization (fertilized VS unfertilized)	Aboveground biomass	0.0743284	0.290705
A091	Handa & Jefferies	2000	Fertilization (fertilized VS unfertilized)	Survival	0.0863066	0.522881
A091	Handa & Jefferies	2000	Fertilization (fertilized VS unfertilized)	Survival	0.618605	0.364519
A091	Handa & Jefferies	2000	Fertilization (fertilized VS unfertilized)	Survival	0.364251	0.41413
A091	Handa & Jefferies	2000	Fertilization (fertilized VS unfertilized)	Survival	-0.0167978	0.0142083
A091	Handa & Jefferies	2000	Fertilization (fertilized VS unfertilized)	Survival	0.0748437	0.00646813
A091	Handa & Jefferies	2000	Fertilization (fertilized VS unfertilized)	Survival	-0.499486	0.284425
A091	Handa & Jefferies	2000	Fertilization (fertilized VS unfertilized)	Survival	0.110371	0.00787572
A091	Handa & Jefferies	2000	Fertilization (fertilized VS unfertilized)	Survival	0.137504	0.00785171
A091	Handa & Jefferies	2000	Fertilization (fertilized VS unfertilized)	Survival	-0.441457	1.19702
A091	Handa & Jefferies	2000	Fertilization (fertilized VS unfertilized)	Survival	-0.264027	0.898322
A091	Handa & Jefferies	2000	Fertilization (fertilized VS unfertilized)	Survival	0.208677	0.662209
A091	Handa & Jefferies	2000	Fertilization (fertilized VS unfertilized)	Survival	0.158064	0.852666
A091	Handa & Jefferies	2000	Fertilization (fertilized VS unfertilized)	Survival	0.414578	0.897682
A091	Handa & Jefferies	2000	Fertilization (fertilized VS unfertilized)	Survival	0.618542	0.752778
A097	Hu et al.	2015	Plant density (high VS low)	Survival	0.449854	0.0103497
A097	Hu et al.	2015	Plant density (high VS low)	Survival	0.166382	0.00992686
A097	Hu et al.	2015	Plant density (high VS low)	Density	1.43404	0.0154909
A097	Hu et al.	2015	Plant density (high VS low)	Density	0.756051	0.0163534
A097	Hu et al.	2015	Plant density (high VS low)	Height	0.0796674	0.0396008
A097	Hu et al.	2015	Plant density (high VS low)	Height	0.301008	0.0441076
A097	Hu et al.	2015	Plant density (high VS low)	Survival	0.653585	0.0262877
A097	Hu et al.	2015	Plant density (high VS low)	Survival	0.256559	0.0397609
A097	Hu et al.	2015	Plant density (high VS low)	Density	1.65327	0.0493106
A097	Hu et al.	2015	Plant density (high VS low)	Density	1.01678	0.049816
A097	Hu et al.	2015	Plant density (high VS low)	Height	0.301193	0.00714869
A097	Hu et al.	2015	Plant density (high VS low)	Height	0.129479	0.0126564
A097	Hu et al.	2015	Plant density (high VS low)	Survival	0.646627	0.0255613
A097	Hu et al.	2015	Plant density (high VS low)	Survival	0.100805	0.0408111
A097	Hu et al.	2015	Plant density (high VS low)	Density	1.3677	0.0152666
A097	Hu et al.	2015	Plant density (high VS low)	Density	1.10735	0.0107171
A097	Hu et al.	2015	Plant density (high VS low)	Height	-0.0064342	0.00601006
A097	Hu et al.	2015	Plant density (high VS low)	Height	0.0225755	0.00725573
A097	Hu et al.	2015	Plant density (high VS low)	Survival	1.24766	0.0259424
A097	Hu et al.	2015	Plant density (high VS low)	Density	2.3187	0.0577912
A097	Hu et al.	2015	Plant density (high VS low)	Height	-0.0143372	0.0193865
A097	Hu et al.	2015	Plant density (high VS low)	Survival	0.626825	0.0236701
A097	Hu et al.	2015	Plant density (high VS low)	Survival	0.290352	0.0322282
A097	Hu et al.	2015	Plant density (high VS low)	Density	1.08756	0.00771851
A097	Hu et al.	2015	Plant density (high VS low)	Density	0.944996	0.0110706
A097	Hu et al.	2015	Plant density (high VS low)	Height	0.0570871	0.0105088
A097	Hu et al.	2015	Plant density (high VS low)	Height	0.0294185	0.015064
A097	Hu et al.	2015	Plant density (high VS low)	Survival	0.916291	0.185561
A097	Hu et al.	2015	Plant density (high VS low)	Density	2.26176	0.2
A097	Hu et al.	2015	Plant density (high VS low)	Height	0.21582	0.0200469
A096	Hu	2017	Plant density (high VS low)	Survival	0.520304	0.859631
A096	Hu	2017	Plant density (high VS low)	Survival	0.584253	0.734363
A096	Hu	2017	Plant density (high VS low)	Density	1.25276	2.09751
A096	Hu	2017	Plant density (high VS low)	Density	2.0149	2.44
A096	Hu	2017	Plant density (high VS low)	Survival	0.274437	1.21015
A096	Hu	2017	Plant density (high VS low)	Density	0.916291	2.5625
A112	Liu et al.	2020	Protective structures (Protection VS control)	Survival	1.03799	0.0259359
A112	Liu et al.	2020	Protective structures (Protection VS control)	Survival	0.314711	0.00373295
A112	Liu et al.	2020	Protective structures (Protection VS control)	Density	1.03799	0.220607
A112	Liu et al.	2020	Protective structures (Protection VS control)	Density	0.314711	0.047739
A118	Maynard	2014	Plant density (high VS low)	Survival	0.0597192	0.666667
A118	Maynard	2014	Plant density (high VS low)	Survival	0.572519	0.191284
A118	Maynard	2014	Plant density (high VS low)	Survival	0.530628	0.584775
A134	Muench & Elsey-Quirk	2019	plant richness (multispecies VS one)	Coverage	-0.130697	0.00742063
A134	Muench & Elsey-Quirk	2019	plant richness (multispecies VS one)	Coverage	-1.81651	0.0511323
A134	Muench & Elsey-Quirk	2019	plant richness (multispecies VS one)	Height	0.0224174	0.0137849
A134	Muench & Elsey-Quirk	2019	plant richness (multispecies VS one)	Height	-0.2915	0.0273372
A134	Muench & Elsey-Quirk	2019	plant richness (multispecies VS one)	Density	-0.258695	0.0370991
A134	Muench & Elsey-Quirk	2019	plant richness (multispecies VS one)	Density	-0.64414	0.0428487
A139	O'Brien & Zedler	2006	Fertilization (fertilized VS unfertilized)	Survival	0.230579	0.0462168
A139	O'Brien & Zedler	2006	Fertilization (fertilized VS unfertilized)	Survival	0.0519288	0.0456513
A139	O'Brien & Zedler	2006	Plant spacing (tight VS loose)	Survival	0.165898	0.00139457
A139	O'Brien & Zedler	2006	Plant spacing (tight VS loose)	Survival	0.124511	0.00666874
A139	O'Brien & Zedler	2006	Plant spacing (tight VS loose)	Survival	0.397734	0.0119532
A139	O'Brien & Zedler	2006	Plant spacing (tight VS loose)	Survival	0.235611	0.000193712
A139	O'Brien & Zedler	2006	Plant spacing (tight VS loose)	Survival	0.150624	0.0019763
A139	O'Brien & Zedler	2006	Plant spacing (tight VS loose)	Survival	0.200671	0.000727298
A139	O'Brien & Zedler	2006	Plant spacing (tight VS loose)	Survival	0.169899	0.000829037
A139	O'Brien & Zedler	2006	Fertilization (fertilized VS unfertilized)	Survival	0.241162	0.0105954
A139	O'Brien & Zedler	2006	Fertilization (fertilized VS unfertilized)	Survival	0.0668087	0.0154906
A139	O'Brien & Zedler	2006	Fertilization (fertilized VS unfertilized)	Expansion	0.402512	0.0760335
A139	O'Brien & Zedler	2006	Fertilization (fertilized VS unfertilized)	Expansion	0.760131	0.0121547
A139	O'Brien & Zedler	2006	Fertilization (fertilized VS unfertilized)	Expansion	0.654926	0.0442871
A139	O'Brien & Zedler	2006	Fertilization (fertilized VS unfertilized)	Expansion	0.100927	0.0717606
A139	O'Brien & Zedler	2006	Fertilization (fertilized VS unfertilized)	Expansion	0.376947	0.0136613
A139	O'Brien & Zedler	2006	Fertilization (fertilized VS unfertilized)	Expansion	0.405466	0.0462503
A139	O'Brien & Zedler	2006	Fertilization (fertilized VS unfertilized)	Expansion	0.378437	0.380752
A139	O'Brien & Zedler	2006	Fertilization (fertilized VS unfertilized)	Expansion	0.484248	0.0264081
A139	O'Brien & Zedler	2006	Fertilization (fertilized VS unfertilized)	Expansion	0.405463	0.0558844
A139	O'Brien & Zedler	2006	Fertilization (fertilized VS unfertilized)	Expansion	0.07696	0.341139
A139	O'Brien & Zedler	2006	Fertilization (fertilized VS unfertilized)	Expansion	0.179587	0.0292103
A139	O'Brien & Zedler	2006	Fertilization (fertilized VS unfertilized)	Expansion	0.218003	0.0530469
A139	O'Brien & Zedler	2006	Fertilization (fertilized VS unfertilized)	Expansion	0.328033	0.128065
A139	O'Brien & Zedler	2006	Fertilization (fertilized VS unfertilized)	Expansion	0.430035	0.0301859
A139	O'Brien & Zedler	2006	Fertilization (fertilized VS unfertilized)	Expansion	0.528854	0.0688787
A139	O'Brien & Zedler	2006	Fertilization (fertilized VS unfertilized)	Expansion	0.367725	0.0626756
A139	O'Brien & Zedler	2006	Fertilization (fertilized VS unfertilized)	Expansion	0.568704	0.0322217
A139	O'Brien & Zedler	2006	Fertilization (fertilized VS unfertilized)	Expansion	-0.0298509	0.120413
A139	O'Brien & Zedler	2006	Fertilization (fertilized VS unfertilized)	Expansion	0.057987	0.0303238
A139	O'Brien & Zedler	2006	Fertilization (fertilized VS unfertilized)	Expansion	0.435329	0.0694808
A139	O'Brien & Zedler	2006	Fertilization (fertilized VS unfertilized)	Expansion	0.154151	0.0856639
A139	O'Brien & Zedler	2006	Fertilization (fertilized VS unfertilized)	Expansion	0.308743	0.0408618
A139	O'Brien & Zedler	2006	Fertilization (fertilized VS unfertilized)	Expansion	0.678618	0.0354669
A139	O'Brien & Zedler	2006	Fertilization (fertilized VS unfertilized)	Expansion	0.374693	0.0373272
A139	O'Brien & Zedler	2006	Fertilization (fertilized VS unfertilized)	Expansion	0.63599	0.07274
A139	O'Brien & Zedler	2006	Fertilization (fertilized VS unfertilized)	Expansion	0.133444	0.00899684
A139	O'Brien & Zedler	2006	Fertilization (fertilized VS unfertilized)	Expansion	0.20764	0.163394
A139	O'Brien & Zedler	2006	Fertilization (fertilized VS unfertilized)	Expansion	0.332341	0.0261591
A139	O'Brien & Zedler	2006	Fertilization (fertilized VS unfertilized)	Expansion	0.25886	0.0378444
A139	O'Brien & Zedler	2006	Fertilization (fertilized VS unfertilized)	Expansion	0.367725	0.100039
A139	O'Brien & Zedler	2006	Fertilization (fertilized VS unfertilized)	Expansion	0.0689112	0.0450907
A139	O'Brien & Zedler	2006	Fertilization (fertilized VS unfertilized)	Expansion	0.114114	0.156112
A141	Ogburn & Alber	2006	Patch sources (local VS nonlocal)	Density	0.0392203	0.0423274
A141	Ogburn & Alber	2006	Patch sources (local VS nonlocal)	Density	-0.0444514	0.0347689
A141	Ogburn & Alber	2006	Patch sources (local VS nonlocal)	Density	-0.207642	0.021191
A141	Ogburn & Alber	2006	Patch sources (local VS nonlocal)	Density	0.29424	0.0123971
A141	Ogburn & Alber	2006	Patch sources (local VS nonlocal)	Density	-0.361017	0.0162805
A141	Ogburn & Alber	2006	Patch sources (local VS nonlocal)	Density	0.265105	0.0148646
A141	Ogburn & Alber	2006	Patch sources (local VS nonlocal)	Density	0.122603	0.0179985
A141	Ogburn & Alber	2006	Patch sources (local VS nonlocal)	Density	-0.127834	0.0590979
A141	Ogburn & Alber	2006	Patch sources (local VS nonlocal)	Density	0.0259752	0.017721
A141	Ogburn & Alber	2006	Patch sources (local VS nonlocal)	Density	0.0606232	0.0158671
A141	Ogburn & Alber	2006	Patch sources (local VS nonlocal)	Density	-0.196716	0.0186918
A141	Ogburn & Alber	2006	Patch sources (local VS nonlocal)	Density	0.100804	0.0124533
A141	Ogburn & Alber	2006	Patch sources (local VS nonlocal)	Density	0.122608	0.0108794
A141	Ogburn & Alber	2006	Patch sources (local VS nonlocal)	Density	0.190048	0.0182425
A141	Ogburn & Alber	2006	Patch sources (local VS nonlocal)	Density	0.125165	0.0194705
A141	Ogburn & Alber	2006	Patch sources (local VS nonlocal)	Density	0.365456	0.0130747
A141	Ogburn & Alber	2006	Patch sources (local VS nonlocal)	Density	0.563687	0.012221
A141	Ogburn & Alber	2006	Patch sources (local VS nonlocal)	Density	-0.146182	0.00695445
A141	Ogburn & Alber	2006	Patch sources (local VS nonlocal)	Density	0.190048	0.0214784
A141	Ogburn & Alber	2006	Patch sources (local VS nonlocal)	Density	0.122608	0.00764345
A141	Ogburn & Alber	2006	Patch sources (local VS nonlocal)	Density	0.693146	0.00980408
A141	Ogburn & Alber	2006	Patch sources (local VS nonlocal)	Density	-0.202525	0.0227412
A141	Ogburn & Alber	2006	Patch sources (local VS nonlocal)	Density	-0.016128	0.00671727
A141	Ogburn & Alber	2006	Patch sources (local VS nonlocal)	Density	0.433633	0.0124582
A141	Ogburn & Alber	2006	Patch sources (local VS nonlocal)	Density	0.0870106	0.0144679
A141	Ogburn & Alber	2006	Patch sources (local VS nonlocal)	Density	-0.0240906	0.0106735
A141	Ogburn & Alber	2006	Patch sources (local VS nonlocal)	Density	-0.378065	0.0129668
A141	Ogburn & Alber	2006	Patch sources (local VS nonlocal)	Density	-0.617431	0.0222809
A141	Ogburn & Alber	2006	Patch sources (local VS nonlocal)	Density	0.0870123	0.174417
A141	Ogburn & Alber	2006	Patch sources (local VS nonlocal)	Density	0.405465	0.149775
A141	Ogburn & Alber	2006	Patch sources (local VS nonlocal)	Density	0.0953093	0.166667
A141	Ogburn & Alber	2006	Patch sources (local VS nonlocal)	Density	0.230524	0.172954
A141	Ogburn & Alber	2006	Patch sources (local VS nonlocal)	Height	0.133531	0.046669
A141	Ogburn & Alber	2006	Patch sources (local VS nonlocal)	Height	-0.446287	0.038478
A141	Ogburn & Alber	2006	Patch sources (local VS nonlocal)	Height	-0.0289878	0.0382609
A141	Ogburn & Alber	2006	Patch sources (local VS nonlocal)	Height	-0.168334	0.0436697
A141	Ogburn & Alber	2006	Patch sources (local VS nonlocal)	Height	-0.150573	0.0248629
A141	Ogburn & Alber	2006	Patch sources (local VS nonlocal)	Height	0.180383	0.0222494
A141	Ogburn & Alber	2006	Patch sources (local VS nonlocal)	Height	0.720546	0.0147942
A141	Ogburn & Alber	2006	Patch sources (local VS nonlocal)	Height	-0.719123	0.00845551
A141	Ogburn & Alber	2006	Patch sources (local VS nonlocal)	Height	0.441834	0.0149753
A141	Ogburn & Alber	2006	Patch sources (local VS nonlocal)	Height	-0.553384	0.0179271
A141	Ogburn & Alber	2006	Patch sources (local VS nonlocal)	Height	0.353642	0.0174971
A141	Ogburn & Alber	2006	Patch sources (local VS nonlocal)	Height	-0.430784	0.0217039
A141	Ogburn & Alber	2006	Patch sources (local VS nonlocal)	Height	0.231802	0.0165645
A141	Ogburn & Alber	2006	Patch sources (local VS nonlocal)	Height	-0.217723	0.0201471
A141	Ogburn & Alber	2006	Patch sources (local VS nonlocal)	Height	-0.158605	0.0218765
A141	Ogburn & Alber	2006	Patch sources (local VS nonlocal)	Height	-0.15415	0.0632706
A141	Ogburn & Alber	2006	Patch sources (local VS nonlocal)	Height	-0.0431712	0.0376442
A141	Ogburn & Alber	2006	Patch sources (local VS nonlocal)	Height	-0.154151	0.0442864
A141	Ogburn & Alber	2006	Patch sources (local VS nonlocal)	Height	-0.0723214	0.0172502
A141	Ogburn & Alber	2006	Patch sources (local VS nonlocal)	Height	0.102131	0.0298621
A141	Ogburn & Alber	2006	Patch sources (local VS nonlocal)	Height	-0.0526443	0.00487597
A141	Ogburn & Alber	2006	Patch sources (local VS nonlocal)	Height	0.0540678	0.0183737
A141	Ogburn & Alber	2006	Patch sources (local VS nonlocal)	Height	0.0487906	0.0159243
A141	Ogburn & Alber	2006	Patch sources (local VS nonlocal)	Height	-0.16034	0.0169781
A141	Ogburn & Alber	2006	Patch sources (local VS nonlocal)	Height	0.161268	0.0162833
A141	Ogburn & Alber	2006	Patch sources (local VS nonlocal)	Height	-0.23841	0.0229177
A141	Ogburn & Alber	2006	Patch sources (local VS nonlocal)	Height	0.231802	0.0212904
A141	Ogburn & Alber	2006	Patch sources (local VS nonlocal)	Height	-0.217723	0.0154212
A141	Ogburn & Alber	2006	Patch sources (local VS nonlocal)	Height	-0.0217321	0.00685471
A141	Ogburn & Alber	2006	Patch sources (local VS nonlocal)	Height	-0.0217088	0.00604096
A141	Ogburn & Alber	2006	Patch sources (local VS nonlocal)	Height	-0.0895093	0.0069216
A141	Ogburn & Alber	2006	Patch sources (local VS nonlocal)	Height	-0.381846	0.0180831
A141	Ogburn & Alber	2006	Patch sources (local VS nonlocal)	Height	0.0244324	0.00295245
A141	Ogburn & Alber	2006	Patch sources (local VS nonlocal)	Height	0.107428	0.00216791
A141	Ogburn & Alber	2006	Patch sources (local VS nonlocal)	Height	0.13583	0.00378181
A141	Ogburn & Alber	2006	Patch sources (local VS nonlocal)	Height	0.101973	0.00362791
A170	Silliman et al.	2015	Plant spacing (tight VS loose)	Survival	0.544727	0.00503506
A170	Silliman et al.	2015	Plant spacing (tight VS loose)	Survival	0.174353	0.00501151
A170	Silliman et al.	2015	Plant spacing (tight VS loose)	Survival	0.579818	0.0477681
A170	Silliman et al.	2015	Plant spacing (tight VS loose)	Survival	0.0540672	0.0528457
A170	Silliman et al.	2015	Plant spacing (tight VS loose)	Aboveground biomass	1.6397	0.04896
A170	Silliman et al.	2015	Plant spacing (tight VS loose)	Aboveground biomass	0.901182	0.0225525
A170	Silliman et al.	2015	Plant spacing (tight VS loose)	Aboveground biomass	0.734202	0.289335
A170	Silliman et al.	2015	Plant spacing (tight VS loose)	Aboveground biomass	-1.0981	1.16719
A170	Silliman et al.	2015	Plant spacing (tight VS loose)	Density	1.14956	0.0632862
A170	Silliman et al.	2015	Plant spacing (tight VS loose)	Density	0.608772	0.0114479
A170	Silliman et al.	2015	Plant spacing (tight VS loose)	Density	0.601047	0.120956
A170	Silliman et al.	2015	Plant spacing (tight VS loose)	Density	-0.604016	0.122829
A170	Silliman et al.	2015	Plant spacing (tight VS loose)	Expansion	1.28314	0.0358598
A170	Silliman et al.	2015	Plant spacing (tight VS loose)	Expansion	0.713686	0.0284125
A170	Silliman et al.	2015	Plant spacing (tight VS loose)	Expansion	0.715717	0.0365695
A170	Silliman et al.	2015	Plant spacing (tight VS loose)	Expansion	-0.401195	0.0794626
A184	Sparks et al.	2013	Plant density (high VS low)	Height	-0.033473	0.010563
A184	Sparks et al.	2013	Plant density (high VS low)	Height	0.299944	0.00751735
A184	Sparks et al.	2013	Plant density (high VS low)	Height	0.142739	0.00381184
A184	Sparks et al.	2013	Plant density (high VS low)	Height	0.0456945	0.00144945
A185	Sparks et al.	2015	Plant density (high VS low)	Aboveground biomass	0.399672	0.00865743
A185	Sparks et al.	2015	Plant density (high VS low)	Belowground biomass	0.193541	0.0233412
A187	Stalter & Batson	1969	Patch sources (local VS nonlocal)	Survival	0.793231	0.666735
A187	Stalter & Batson	1969	Patch sources (local VS nonlocal)	Survival	0.223144	0.0243389
A187	Stalter & Batson	1969	Patch sources (local VS nonlocal)	Survival	1.0033	0.170832
A187	Stalter & Batson	1969	Patch sources (local VS nonlocal)	Survival	0.538997	0.195104
A187	Stalter & Batson	1969	Patch sources (local VS nonlocal)	Survival	3.29584	0.666708
A187	Stalter & Batson	1969	Patch sources (local VS nonlocal)	Height	-0.128833	0.308858
A187	Stalter & Batson	1969	Patch sources (local VS nonlocal)	Height	0	0.0173611
A187	Stalter & Batson	1969	Patch sources (local VS nonlocal)	Height	0.223144	0.0448611
A187	Stalter & Batson	1969	Patch sources (local VS nonlocal)	Height	0.374693	0.0982259
A187	Stalter & Batson	1969	Patch sources (local VS nonlocal)	Height	2.0149	0.667733
A195	Temmink et al.	2020	Protective structures (Protection VS control)	Density	3.86073	1.21452
A195	Temmink et al.	2020	Protective structures (Protection VS control)	Density	-0.105361	2.23457
A195	Temmink et al.	2020	Protective structures (Protection VS control)	Density	1.91692	1.08651
A195	Temmink et al.	2020	Protective structures (Protection VS control)	Density	0.955511	1.09467
A196	Thompson et al.	1991	plant richness (multispecies VS one)	Survival	0.121769	0.000380393
A196	Thompson et al.	1991	plant richness (multispecies VS one)	Survival	0.267477	0.00247381
A196	Thompson et al.	1991	plant richness (multispecies VS one)	Survival	0.123945	0.000555415
A196	Thompson et al.	1991	plant richness (multispecies VS one)	Survival	0.152719	0.00289517
A196	Thompson et al.	1991	plant richness (multispecies VS one)	Survival	0.271451	0.0018133
A196	Thompson et al.	1991	plant richness (multispecies VS one)	Survival	0.157667	0.00282594
A196	Thompson et al.	1991	plant richness (multispecies VS one)	Survival	0.107108	0.00123251
A196	Thompson et al.	1991	plant richness (multispecies VS one)	Survival	0.136382	0.0043888
A196	Thompson et al.	1991	plant richness (multispecies VS one)	Survival	0.108424	0.00132828
A196	Thompson et al.	1991	plant richness (multispecies VS one)	Survival	0.239805	0.00216955
A196	Thompson et al.	1991	plant richness (multispecies VS one)	Survival	0.237275	0.00375701
A196	Thompson et al.	1991	plant richness (multispecies VS one)	Survival	0.131937	0.00355626
A196	Thompson et al.	1991	plant richness (multispecies VS one)	Survival	0.0599619	0.00038188
A196	Thompson et al.	1991	plant richness (multispecies VS one)	Survival	0.283195	0.00234458
A196	Thompson et al.	1991	plant richness (multispecies VS one)	Survival	0.0965452	0.000356199
A196	Thompson et al.	1991	plant richness (multispecies VS one)	Survival	-0.0787292	0.00297109
A196	Thompson et al.	1991	plant richness (multispecies VS one)	Survival	-0.128495	0.00286275
A196	Thompson et al.	1991	plant richness (multispecies VS one)	Survival	0.267892	0.00224961
A196	Thompson et al.	1991	plant richness (multispecies VS one)	Survival	0.180696	0.00204277
A196	Thompson et al.	1991	plant richness (multispecies VS one)	Survival	0.218186	0.00393828
A196	Thompson et al.	1991	plant richness (multispecies VS one)	Survival	0.234415	0.00208131
A196	Thompson et al.	1991	plant richness (multispecies VS one)	Survival	-0.205784	0.00586167
A196	Thompson et al.	1991	plant richness (multispecies VS one)	Survival	-0.29133	0.00451101
A196	Thompson et al.	1991	plant richness (multispecies VS one)	Survival	0.192052	0.00325733
A196	Thompson et al.	1991	Patch sources (local VS nonlocal)	Survival	0.222738	0.00244521
A196	Thompson et al.	1991	Patch sources (local VS nonlocal)	Survival	0.281598	0.00272261
A196	Thompson et al.	1991	Patch sources (local VS nonlocal)	Survival	0.272285	0.00311794
A196	Thompson et al.	1991	Patch sources (local VS nonlocal)	Survival	0.426149	0.0058759
A196	Thompson et al.	1991	Patch sources (local VS nonlocal)	Survival	0.383746	0.0179458
A196	Thompson et al.	1991	Patch sources (local VS nonlocal)	Survival	0.582958	0.0198483
A196	Thompson et al.	1991	Patch sources (local VS nonlocal)	Survival	0.610009	0.0197534
A196	Thompson et al.	1991	Patch sources (local VS nonlocal)	Survival	0.12977	0.00186193
A196	Thompson et al.	1991	Patch sources (local VS nonlocal)	Survival	0.217539	0.00206683
A196	Thompson et al.	1991	Patch sources (local VS nonlocal)	Survival	0.341003	0.0033821
A196	Thompson et al.	1991	Patch sources (local VS nonlocal)	Survival	0.336327	0.00528549
A196	Thompson et al.	1991	Patch sources (local VS nonlocal)	Survival	0.332668	0.0164466
A196	Thompson et al.	1991	Patch sources (local VS nonlocal)	Survival	0.314672	0.0158449
A196	Thompson et al.	1991	Patch sources (local VS nonlocal)	Survival	0.30627	0.0152859
A196	Thompson et al.	1991	Patch sources (local VS nonlocal)	Survival	-0.123481	0.000440879
A196	Thompson et al.	1991	Patch sources (local VS nonlocal)	Survival	-0.190778	0.00109654
A196	Thompson et al.	1991	Patch sources (local VS nonlocal)	Survival	-0.167594	0.00102677
A196	Thompson et al.	1991	Patch sources (local VS nonlocal)	Survival	-0.163564	0.00186519
A196	Thompson et al.	1991	Patch sources (local VS nonlocal)	Survival	-0.170557	0.00203604
A196	Thompson et al.	1991	Patch sources (local VS nonlocal)	Survival	0.0716419	0.000124625
A196	Thompson et al.	1991	Patch sources (local VS nonlocal)	Survival	0.038786	0.000392971
A196	Thompson et al.	1991	Patch sources (local VS nonlocal)	Survival	0.124214	0.00153613
A196	Thompson et al.	1991	Patch sources (local VS nonlocal)	Survival	0.0540672	0.00193498
A196	Thompson et al.	1991	Patch sources (local VS nonlocal)	Survival	0.0466871	0.00307113
A196	Thompson et al.	1991	Patch sources (local VS nonlocal)	Survival	0.0430174	0.00296905
A196	Thompson et al.	1991	Patch sources (local VS nonlocal)	Survival	-0.082534	0.000135248
A196	Thompson et al.	1991	Patch sources (local VS nonlocal)	Survival	-0.121781	0.000354591
A196	Thompson et al.	1991	Patch sources (local VS nonlocal)	Survival	-0.124284	0.000427615
A196	Thompson et al.	1991	Patch sources (local VS nonlocal)	Survival	-0.120667	0.000810985
A196	Thompson et al.	1991	Patch sources (local VS nonlocal)	Survival	-0.133515	0.0021136
A196	Thompson et al.	1991	Patch sources (local VS nonlocal)	Survival	0.0879688	0.000617482
A196	Thompson et al.	1991	Patch sources (local VS nonlocal)	Survival	0.177911	0.00259792
A196	Thompson et al.	1991	Patch sources (local VS nonlocal)	Survival	0.260361	0.00208695
A196	Thompson et al.	1991	Patch sources (local VS nonlocal)	Survival	0.352947	0.0054369
A196	Thompson et al.	1991	Patch sources (local VS nonlocal)	Survival	0.426795	0.00448833
A196	Thompson et al.	1991	Patch sources (local VS nonlocal)	Survival	0.41858	0.00476349
A200	Wilsey et al.	1992	Fertilization (fertilized VS unfertilized)	Aboveground biomass	0.0640786	0.177514
A200	Wilsey et al.	1992	Fertilization (fertilized VS unfertilized)	Aboveground biomass	-0.556681	0.340898
A200	Wilsey et al.	1992	Fertilization (fertilized VS unfertilized)	Aboveground biomass	-1.08084	0.209561
A200	Wilsey et al.	1992	Fertilization (fertilized VS unfertilized)	Aboveground biomass	-0.298129	1.50065
A200	Wilsey et al.	1992	Fertilization (fertilized VS unfertilized)	Belowground biomass	0.00296652	0.0493019
A200	Wilsey et al.	1992	Fertilization (fertilized VS unfertilized)	Belowground biomass	-0.0806598	0.0475131
A200	Wilsey et al.	1992	Fertilization (fertilized VS unfertilized)	Belowground biomass	-0.469531	0.0400856
A200	Wilsey et al.	1992	Fertilization (fertilized VS unfertilized)	Belowground biomass	-0.18134	0.0207943
A200	Wilsey et al.	1992	Fertilization (fertilized VS unfertilized)	Belowground biomass	0.0203403	0.0231774
A200	Wilsey et al.	1992	Fertilization (fertilized VS unfertilized)	Belowground biomass	-0.0103218	0.0275883
A200	Wilsey et al.	1992	Fertilization (fertilized VS unfertilized)	Density	0.482875	0.21109
A200	Wilsey et al.	1992	Fertilization (fertilized VS unfertilized)	Density	-0.190079	0.444195
A200	Wilsey et al.	1992	Fertilization (fertilized VS unfertilized)	Density	-0.48724	0.206358
A200	Wilsey et al.	1992	Fertilization (fertilized VS unfertilized)	Density	-0.333202	0.957991

## Sheet: Figure S2
Types	Survival (%)
Restoration projects	0
Restoration projects	0
Restoration projects	0
Restoration projects	0
Restoration projects	0
Restoration projects	0
Restoration projects	0
Restoration projects	0
Restoration projects	0
Restoration projects	0
Restoration projects	0
Restoration projects	0
Restoration projects	0
Restoration projects	0
Restoration projects	0
Restoration projects	0
Restoration projects	0
Restoration projects	3.7156
Restoration projects	7.4
Restoration projects	8.3
Restoration projects	14.9083
Restoration projects	21.3
Restoration projects	22.2
Restoration projects	24.2661
Restoration projects	30.6
Restoration projects	50
Restoration projects	50.2
Restoration projects	51.9
Restoration projects	53
Restoration projects	55.6
Restoration projects	57.0183
Restoration projects	59.9
Restoration projects	60
Restoration projects	60
Restoration projects	61
Restoration projects	62
Restoration projects	63
Restoration projects	64
Restoration projects	65
Restoration projects	69
Restoration projects	69
Restoration projects	70
Restoration projects	71
Restoration projects	71.4
Restoration projects	72
Restoration projects	74
Restoration projects	75
Restoration projects	75
Restoration projects	75.9
Restoration projects	78.4
Restoration projects	81
Restoration projects	83.3
Restoration projects	84
Restoration projects	86
Restoration projects	86
Restoration projects	87
Restoration projects	90
Restoration projects	90
Restoration projects	90
Restoration projects	90
Restoration projects	90
Restoration projects	92
Restoration projects	93
Restoration projects	94
Restoration projects	95
Restoration projects	99
Restoration projects	99
Restoration projects	100
Restoration projects	100
Restoration projects	100
Restoration projects	100
Restoration projects	100
Restoration projects	100
Restoration projects	100
Restoration projects	100
Restoration projects	100
Restoration projects	100
Experimental manipulations	0
Experimental manipulations	0
Experimental manipulations	0
Experimental manipulations	0
Experimental manipulations	0
Experimental manipulations	0
Experimental manipulations	0
Experimental manipulations	0
Experimental manipulations	0
Experimental manipulations	0
Experimental manipulations	0
Experimental manipulations	0
Experimental manipulations	0
Experimental manipulations	0
Experimental manipulations	0
Experimental manipulations	0
Experimental manipulations	0
Experimental manipulations	0
Experimental manipulations	0
Experimental manipulations	0
Experimental manipulations	0
Experimental manipulations	0
Experimental manipulations	0
Experimental manipulations	0
Experimental manipulations	0
Experimental manipulations	0
Experimental manipulations	0
Experimental manipulations	0
Experimental manipulations	0
Experimental manipulations	0
Experimental manipulations	0
Experimental manipulations	0
Experimental manipulations	0
Experimental manipulations	0
Experimental manipulations	0
Experimental manipulations	0
Experimental manipulations	0
Experimental manipulations	0
Experimental manipulations	0
Experimental manipulations	0
Experimental manipulations	0
Experimental manipulations	0
Experimental manipulations	0
Experimental manipulations	0
Experimental manipulations	0
Experimental manipulations	0
Experimental manipulations	0
Experimental manipulations	0
Experimental manipulations	0
Experimental manipulations	0
Experimental manipulations	0
Experimental manipulations	0
Experimental manipulations	0
Experimental manipulations	0
Experimental manipulations	0
Experimental manipulations	0
Experimental manipulations	0
Experimental manipulations	0
Experimental manipulations	0
Experimental manipulations	0
Experimental manipulations	0
Experimental manipulations	0
Experimental manipulations	0
Experimental manipulations	0
Experimental manipulations	0
Experimental manipulations	0
Experimental manipulations	0
Experimental manipulations	0
Experimental manipulations	0
Experimental manipulations	0
Experimental manipulations	0
Experimental manipulations	0
Experimental manipulations	0
Experimental manipulations	0
Experimental manipulations	0
Experimental manipulations	0
Experimental manipulations	0
Experimental manipulations	0
Experimental manipulations	0
Experimental manipulations	0
Experimental manipulations	0
Experimental manipulations	0
Experimental manipulations	0
Experimental manipulations	0
Experimental manipulations	0
Experimental manipulations	0
Experimental manipulations	0
Experimental manipulations	0
Experimental manipulations	0
Experimental manipulations	0
Experimental manipulations	0
Experimental manipulations	0
Experimental manipulations	0
Experimental manipulations	0
Experimental manipulations	0
Experimental manipulations	0
Experimental manipulations	0
Experimental manipulations	0
Experimental manipulations	0
Experimental manipulations	0
Experimental manipulations	0
Experimental manipulations	0
Experimental manipulations	0
Experimental manipulations	0
Experimental manipulations	0
Experimental manipulations	0
Experimental manipulations	0
Experimental manipulations	0
Experimental manipulations	0
Experimental manipulations	0
Experimental manipulations	0
Experimental manipulations	0
Experimental manipulations	0
Experimental manipulations	0
Experimental manipulations	0
Experimental manipulations	0
Experimental manipulations	0
Experimental manipulations	0
Experimental manipulations	0
Experimental manipulations	0
Experimental manipulations	0
Experimental manipulations	0
Experimental manipulations	0
Experimental manipulations	0
Experimental manipulations	0
Experimental manipulations	0
Experimental manipulations	0
Experimental manipulations	0
Experimental manipulations	0
Experimental manipulations	0
Experimental manipulations	0
Experimental manipulations	0
Experimental manipulations	0
Experimental manipulations	0
Experimental manipulations	0
Experimental manipulations	0
Experimental manipulations	0
Experimental manipulations	0
Experimental manipulations	0
Experimental manipulations	0
Experimental manipulations	0
Experimental manipulations	0
Experimental manipulations	0
Experimental manipulations	0
Experimental manipulations	0
Experimental manipulations	0
Experimental manipulations	0
Experimental manipulations	0
Experimental manipulations	0
Experimental manipulations	0
Experimental manipulations	0
Experimental manipulations	0
Experimental manipulations	0
Experimental manipulations	0
Experimental manipulations	0
Experimental manipulations	0
Experimental manipulations	0
Experimental manipulations	0
Experimental manipulations	0
Experimental manipulations	0
Experimental manipulations	0
Experimental manipulations	0
Experimental manipulations	0
Experimental manipulations	0
Experimental manipulations	0
Experimental manipulations	0
Experimental manipulations	0
Experimental manipulations	0
Experimental manipulations	0
Experimental manipulations	0
Experimental manipulations	0
Experimental manipulations	0
Experimental manipulations	0
Experimental manipulations	0
Experimental manipulations	0
Experimental manipulations	0
Experimental manipulations	0
Experimental manipulations	0
Experimental manipulations	0
Experimental manipulations	0
Experimental manipulations	0
Experimental manipulations	0.01
Experimental manipulations	0.03
Experimental manipulations	0.03
Experimental manipulations	0.03
Experimental manipulations	0.05
Experimental manipulations	0.05
Experimental manipulations	0.05
Experimental manipulations	0.08
Experimental manipulations	0.1
Experimental manipulations	0.1
Experimental manipulations	0.11
Experimental manipulations	0.5
Experimental manipulations	0.5
Experimental manipulations	0.63
Experimental manipulations	0.8
Experimental manipulations	1.06
Experimental manipulations	1.13
Experimental manipulations	2
Experimental manipulations	2
Experimental manipulations	2
Experimental manipulations	2
Experimental manipulations	2.28944
Experimental manipulations	2.5
Experimental manipulations	2.7494
Experimental manipulations	3
Experimental manipulations	3
Experimental manipulations	3
Experimental manipulations	4
Experimental manipulations	4.5
Experimental manipulations	5
Experimental manipulations	5
Experimental manipulations	5
Experimental manipulations	5
Experimental manipulations	5
Experimental manipulations	5
Experimental manipulations	5
Experimental manipulations	5
Experimental manipulations	5.33
Experimental manipulations	6.3
Experimental manipulations	7.56972
Experimental manipulations	8
Experimental manipulations	9
Experimental manipulations	9.71819
Experimental manipulations	10
Experimental manipulations	10
Experimental manipulations	10
Experimental manipulations	10
Experimental manipulations	10
Experimental manipulations	10.7
Experimental manipulations	11.3793
Experimental manipulations	11.7
Experimental manipulations	12.813
Experimental manipulations	13
Experimental manipulations	14
Experimental manipulations	14.2857
Experimental manipulations	14.2857
Experimental manipulations	14.2857
Experimental manipulations	15
Experimental manipulations	15
Experimental manipulations	16.4
Experimental manipulations	16.5
Experimental manipulations	18.25
Experimental manipulations	18.56
Experimental manipulations	18.7
Experimental manipulations	19.8689
Experimental manipulations	20
Experimental manipulations	20
Experimental manipulations	20
Experimental manipulations	20
Experimental manipulations	20
Experimental manipulations	20
Experimental manipulations	20
Experimental manipulations	20
Experimental manipulations	20
Experimental manipulations	20
Experimental manipulations	20.0001
Experimental manipulations	20.1862
Experimental manipulations	20.3081
Experimental manipulations	21
Experimental manipulations	21.4286
Experimental manipulations	21.4286
Experimental manipulations	21.9896
Experimental manipulations	22.3707
Experimental manipulations	23.7208
Experimental manipulations	23.8049
Experimental manipulations	23.8254
Experimental manipulations	24.1581
Experimental manipulations	24.2185
Experimental manipulations	24.4787
Experimental manipulations	24.8466
Experimental manipulations	24.9508
Experimental manipulations	25
Experimental manipulations	25
Experimental manipulations	25
Experimental manipulations	25.0839
Experimental manipulations	25.19
Experimental manipulations	25.2112
Experimental manipulations	25.3212
Experimental manipulations	25.7649
Experimental manipulations	25.78
Experimental manipulations	26.2465
Experimental manipulations	26.9114
Experimental manipulations	27.0382
Experimental manipulations	27.1116
Experimental manipulations	27.1982
Experimental manipulations	27.2338
Experimental manipulations	27.3238
Experimental manipulations	27.4231
Experimental manipulations	27.5
Experimental manipulations	27.572
Experimental manipulations	27.583
Experimental manipulations	27.812
Experimental manipulations	28
Experimental manipulations	28.5446
Experimental manipulations	28.6516
Experimental manipulations	28.7355
Experimental manipulations	28.8426
Experimental manipulations	29.5
Experimental manipulations	29.75
Experimental manipulations	29.9142
Experimental manipulations	30
Experimental manipulations	30.0731
Experimental manipulations	30.0868
Experimental manipulations	31.5
Experimental manipulations	31.5857
Experimental manipulations	32
Experimental manipulations	32.051
Experimental manipulations	33.1236
Experimental manipulations	33.32
Experimental manipulations	34.1581
Experimental manipulations	34.4986
Experimental manipulations	34.8572
Experimental manipulations	34.8609
Experimental manipulations	35
Experimental manipulations	35
Experimental manipulations	35
Experimental manipulations	35
Experimental manipulations	35
Experimental manipulations	35.7143
Experimental manipulations	36.1446
Experimental manipulations	36.3948
Experimental manipulations	36.8021
Experimental manipulations	37.1975
Experimental manipulations	37.2565
Experimental manipulations	37.3158
Experimental manipulations	37.4414
Experimental manipulations	38
Experimental manipulations	38
Experimental manipulations	38.287
Experimental manipulations	38.3
Experimental manipulations	38.5365
Experimental manipulations	38.5469
Experimental manipulations	38.6516
Experimental manipulations	38.7326
Experimental manipulations	38.9121
Experimental manipulations	39.5
Experimental manipulations	39.7514
Experimental manipulations	40
Experimental manipulations	40
Experimental manipulations	40
Experimental manipulations	40
Experimental manipulations	40
Experimental manipulations	40
Experimental manipulations	40
Experimental manipulations	40
Experimental manipulations	40
Experimental manipulations	40
Experimental manipulations	40
Experimental manipulations	40
Experimental manipulations	40
Experimental manipulations	40
Experimental manipulations	40.2112
Experimental manipulations	40.4746
Experimental manipulations	40.6881
Experimental manipulations	41
Experimental manipulations	41.1097
Experimental manipulations	41.1979
Experimental manipulations	41.9359
Experimental manipulations	42
Experimental manipulations	42.051
Experimental manipulations	42.8571
Experimental manipulations	42.8571
Experimental manipulations	42.8571
Experimental manipulations	42.8571
Experimental manipulations	42.8571
Experimental manipulations	43
Experimental manipulations	43
Experimental manipulations	43
Experimental manipulations	43
Experimental manipulations	43
Experimental manipulations	43
Experimental manipulations	43
Experimental manipulations	43
Experimental manipulations	43
Experimental manipulations	43
Experimental manipulations	43
Experimental manipulations	43
Experimental manipulations	43
Experimental manipulations	43
Experimental manipulations	43
Experimental manipulations	43
Experimental manipulations	43
Experimental manipulations	43.4687
Experimental manipulations	44.2733
Experimental manipulations	44.3635
Experimental manipulations	44.4756
Experimental manipulations	44.5
Experimental manipulations	44.7137
Experimental manipulations	45.6909
Experimental manipulations	46.5274
Experimental manipulations	46.5458
Experimental manipulations	46.5866
Experimental manipulations	47.0745
Experimental manipulations	47.3467
Experimental manipulations	47.3491
Experimental manipulations	47.3875
Experimental manipulations	47.615
Experimental manipulations	47.7286
Experimental manipulations	47.7681
Experimental manipulations	48.1771
Experimental manipulations	48.6545
Experimental manipulations	48.75
Experimental manipulations	49
Experimental manipulations	49.3243
Experimental manipulations	49.56
Experimental manipulations	49.6949
Experimental manipulations	50
Experimental manipulations	50
Experimental manipulations	50
Experimental manipulations	50
Experimental manipulations	50
Experimental manipulations	50
Experimental manipulations	50
Experimental manipulations	50
Experimental manipulations	50
Experimental manipulations	50
Experimental manipulations	50
Experimental manipulations	50.1349
Experimental manipulations	50.1955
Experimental manipulations	50.2522
Experimental manipulations	50.356
Experimental manipulations	50.7
Experimental manipulations	50.9758
Experimental manipulations	50.9985
Experimental manipulations	51.0464
Experimental manipulations	51.3172
Experimental manipulations	51.9464
Experimental manipulations	52.0129
Experimental manipulations	52.2437
Experimental manipulations	52.2801
Experimental manipulations	52.9864
Experimental manipulations	52.989
Experimental manipulations	53
Experimental manipulations	53.0042
Experimental manipulations	53.4506
Experimental manipulations	53.4941
Experimental manipulations	53.75
Experimental manipulations	54
Experimental manipulations	54.6667
Experimental manipulations	55
Experimental manipulations	55.1436
Experimental manipulations	55.2611
Experimental manipulations	55.3769
Experimental manipulations	55.7552
Experimental manipulations	56
Experimental manipulations	56
Experimental manipulations	56.3
Experimental manipulations	56.6082
Experimental manipulations	57
Experimental manipulations	57
Experimental manipulations	57
Experimental manipulations	57
Experimental manipulations	57.0552
Experimental manipulations	57.0923
Experimental manipulations	57.1164
Experimental manipulations	57.1429
Experimental manipulations	57.1429
Experimental manipulations	57.1588
Experimental manipulations	57.1771
Experimental manipulations	57.1968
Experimental manipulations	57.3818
Experimental manipulations	57.8197
Experimental manipulations	57.851
Experimental manipulations	57.8571
Experimental manipulations	58
Experimental manipulations	58
Experimental manipulations	58.0445
Experimental manipulations	58.1
Experimental manipulations	58.4201
Experimental manipulations	58.5
Experimental manipulations	59.6696
Experimental manipulations	59.7082
Experimental manipulations	59.7942
Experimental manipulations	59.8122
Experimental manipulations	59.9333
Experimental manipulations	60
Experimental manipulations	60
Experimental manipulations	60
Experimental manipulations	60
Experimental manipulations	60
Experimental manipulations	60
Experimental manipulations	60
Experimental manipulations	60
Experimental manipulations	60
Experimental manipulations	60
Experimental manipulations	60
Experimental manipulations	60
Experimental manipulations	60
Experimental manipulations	60
Experimental manipulations	60
Experimental manipulations	60
Experimental manipulations	60.2665
Experimental manipulations	60.3227
Experimental manipulations	60.6356
Experimental manipulations	60.923
Experimental manipulations	61.9535
Experimental manipulations	62.3592
Experimental manipulations	62.3871
Experimental manipulations	62.4145
Experimental manipulations	63
Experimental manipulations	63
Experimental manipulations	63
Experimental manipulations	63.0219
Experimental manipulations	63.3908
Experimental manipulations	63.6459
Experimental manipulations	63.7322
Experimental manipulations	63.927
Experimental manipulations	63.954
Experimental manipulations	64.2857
Experimental manipulations	64.4153
Experimental manipulations	64.4618
Experimental manipulations	64.6231
Experimental manipulations	64.6873
Experimental manipulations	64.9149
Experimental manipulations	64.9437
Experimental manipulations	65
Experimental manipulations	65
Experimental manipulations	65
Experimental manipulations	65
Experimental manipulations	65
Experimental manipulations	65.086
Experimental manipulations	65.1358
Experimental manipulations	65.5683
Experimental manipulations	65.9927
Experimental manipulations	66.2685
Experimental manipulations	66.5046
Experimental manipulations	66.5389
Experimental manipulations	66.5575
Experimental manipulations	66.6729
Experimental manipulations	66.7508
Experimental manipulations	66.8567
Experimental manipulations	66.9766
Experimental manipulations	67
Experimental manipulations	67
Experimental manipulations	67
Experimental manipulations	67.3283
Experimental manipulations	67.3374
Experimental manipulations	67.3715
Experimental manipulations	67.3901
Experimental manipulations	67.583
Experimental manipulations	67.6579
Experimental manipulations	67.6596
Experimental manipulations	67.7008
Experimental manipulations	67.7646
Experimental manipulations	67.8075
Experimental manipulations	67.9615
Experimental manipulations	68
Experimental manipulations	68
Experimental manipulations	68
Experimental manipulations	68.0768
Experimental manipulations	68.1832
Experimental manipulations	68.1975
Experimental manipulations	68.2259
Experimental manipulations	68.2604
Experimental manipulations	68.3
Experimental manipulations	68.4398
Experimental manipulations	68.5724
Experimental manipulations	68.8892
Experimental manipulations	68.9
Experimental manipulations	68.9093
Experimental manipulations	69
Experimental manipulations	69.0153
Experimental manipulations	69.4084
Experimental manipulations	69.4455
Experimental manipulations	69.5072
Experimental manipulations	69.527
Experimental manipulations	69.712
Experimental manipulations	69.7674
Experimental manipulations	69.8069
Experimental manipulations	69.9275
Experimental manipulations	70
Experimental manipulations	70
Experimental manipulations	70
Experimental manipulations	70
Experimental manipulations	70
Experimental manipulations	70.2462
Experimental manipulations	70.5792
Experimental manipulations	70.6
Experimental manipulations	70.66
Experimental manipulations	70.7059
Experimental manipulations	70.8875
Experimental manipulations	70.9425
Experimental manipulations	71.1336
Experimental manipulations	71.2537
Experimental manipulations	71.3185
Experimental manipulations	71.4286
Experimental manipulations	71.6039
Experimental manipulations	71.6618
Experimental manipulations	71.7383
Experimental manipulations	71.8462
Experimental manipulations	71.8814
Experimental manipulations	72
Experimental manipulations	72
Experimental manipulations	72
Experimental manipulations	72.0775
Experimental manipulations	72.25
Experimental manipulations	72.6794
Experimental manipulations	73
Experimental manipulations	73.0561
Experimental manipulations	73.0831
Experimental manipulations	73.1
Experimental manipulations	73.1114
Experimental manipulations	73.1453
Experimental manipulations	73.1909
Experimental manipulations	73.1932
Experimental manipulations	73.3314
Experimental manipulations	73.4557
Experimental manipulations	73.5009
Experimental manipulations	73.7424
Experimental manipulations	73.9144
Experimental manipulations	74.2997
Experimental manipulations	74.6032
Experimental manipulations	74.8
Experimental manipulations	74.9089
Experimental manipulations	74.9495
Experimental manipulations	74.9845
Experimental manipulations	75
Experimental manipulations	75
Experimental manipulations	75
Experimental manipulations	75
Experimental manipulations	75.166
Experimental manipulations	75.2382
Experimental manipulations	75.2728
Experimental manipulations	75.3
Experimental manipulations	75.3802
Experimental manipulations	75.4596
Experimental manipulations	75.7636
Experimental manipulations	76
Experimental manipulations	76
Experimental manipulations	76.0316
Experimental manipulations	76.0493
Experimental manipulations	76.0687
Experimental manipulations	76.0914
Experimental manipulations	76.317
Experimental manipulations	76.3548
Experimental manipulations	76.3745
Experimental manipulations	76.4815
Experimental manipulations	76.5188
Experimental manipulations	76.6582
Experimental manipulations	76.6957
Experimental manipulations	76.7352
Experimental manipulations	76.7573
Experimental manipulations	76.7905
Experimental manipulations	76.8
Experimental manipulations	76.8169
Experimental manipulations	77.2602
Experimental manipulations	77.2708
Experimental manipulations	77.3017
Experimental manipulations	77.4299
Experimental manipulations	77.4905
Experimental manipulations	77.7498
Experimental manipulations	77.7813
Experimental manipulations	78.0051
Experimental manipulations	78.1034
Experimental manipulations	78.3214
Experimental manipulations	79.4211
Experimental manipulations	79.6135
Experimental manipulations	79.9009
Experimental manipulations	80
Experimental manipulations	80
Experimental manipulations	80
Experimental manipulations	80
Experimental manipulations	80
Experimental manipulations	80
Experimental manipulations	80
Experimental manipulations	80
Experimental manipulations	80
Experimental manipulations	80
Experimental manipulations	80
Experimental manipulations	80.0905
Experimental manipulations	80.2
Experimental manipulations	80.2493
Experimental manipulations	80.37
Experimental manipulations	81.1592
Experimental manipulations	81.2
Experimental manipulations	81.25
Experimental manipulations	81.5
Experimental manipulations	82
Experimental manipulations	82
Experimental manipulations	82
Experimental manipulations	82
Experimental manipulations	82.5927
Experimental manipulations	83
Experimental manipulations	83.3804
Experimental manipulations	83.4363
Experimental manipulations	83.5451
Experimental manipulations	83.5843
Experimental manipulations	83.6
Experimental manipulations	83.6737
Experimental manipulations	83.693
Experimental manipulations	83.8034
Experimental manipulations	83.888
Experimental manipulations	84
Experimental manipulations	84
Experimental manipulations	84
Experimental manipulations	84.0144
Experimental manipulations	84.0573
Experimental manipulations	84.2234
Experimental manipulations	84.354
Experimental manipulations	84.6
Experimental manipulations	84.6633
Experimental manipulations	84.7746
Experimental manipulations	84.7919
Experimental manipulations	84.891
Experimental manipulations	84.916
Experimental manipulations	85
Experimental manipulations	85.7143
Experimental manipulations	85.7143
Experimental manipulations	85.7143
Experimental manipulations	85.7143
Experimental manipulations	85.7143
Experimental manipulations	86
Experimental manipulations	86
Experimental manipulations	86
Experimental manipulations	86.0567
Experimental manipulations	86.1367
Experimental manipulations	86.1555
Experimental manipulations	86.2545
Experimental manipulations	86.283
Experimental manipulations	86.3214
Experimental manipulations	86.3879
Experimental manipulations	86.4877
Experimental manipulations	86.5188
Experimental manipulations	86.5878
Experimental manipulations	86.7145
Experimental manipulations	86.9988
Experimental manipulations	87.2224
Experimental manipulations	87.2462
Experimental manipulations	87.3636
Experimental manipulations	87.776
Experimental manipulations	87.8419
Experimental manipulations	87.9344
Experimental manipulations	88
Experimental manipulations	88
Experimental manipulations	88.1525
Experimental manipulations	88.2
Experimental manipulations	88.2131
Experimental manipulations	88.5161
Experimental manipulations	88.6206
Experimental manipulations	88.9975
Experimental manipulations	89
Experimental manipulations	89
Experimental manipulations	89.0145
Experimental manipulations	89.1017
Experimental manipulations	89.1681
Experimental manipulations	89.6831
Experimental manipulations	89.7902
Experimental manipulations	89.8
Experimental manipulations	89.8228
Experimental manipulations	89.9464
Experimental manipulations	90
Experimental manipulations	90
Experimental manipulations	90
Experimental manipulations	90
Experimental manipulations	90
Experimental manipulations	90
Experimental manipulations	90.1879
Experimental manipulations	90.432
Experimental manipulations	91
Experimental manipulations	91
Experimental manipulations	91
Experimental manipulations	91.1056
Experimental manipulations	91.1869
Experimental manipulations	91.3076
Experimental manipulations	91.3575
Experimental manipulations	91.3729
Experimental manipulations	91.3894
Experimental manipulations	91.4255
Experimental manipulations	92
Experimental manipulations	92
Experimental manipulations	92
Experimental manipulations	92.3
Experimental manipulations	92.35
Experimental manipulations	92.3872
Experimental manipulations	92.5673
Experimental manipulations	92.5926
Experimental manipulations	92.6619
Experimental manipulations	92.8
Experimental manipulations	92.8571
Experimental manipulations	92.8571
Experimental manipulations	92.8571
Experimental manipulations	92.8571
Experimental manipulations	92.8571
Experimental manipulations	92.8571
Experimental manipulations	93
Experimental manipulations	93.1353
Experimental manipulations	93.3934
Experimental manipulations	93.4804
Experimental manipulations	93.7873
Experimental manipulations	93.8568
Experimental manipulations	94.1056
Experimental manipulations	94.1135
Experimental manipulations	94.1211
Experimental manipulations	94.2333
Experimental manipulations	94.3065
Experimental manipulations	94.355
Experimental manipulations	94.6979
Experimental manipulations	94.9987
Experimental manipulations	95
Experimental manipulations	95
Experimental manipulations	95
Experimental manipulations	95
Experimental manipulations	95
Experimental manipulations	95
Experimental manipulations	95.3321
Experimental manipulations	95.5266
Experimental manipulations	95.8021
Experimental manipulations	96
Experimental manipulations	96.1014
Experimental manipulations	96.1107
Experimental manipulations	96.1568
Experimental manipulations	96.2
Experimental manipulations	97
Experimental manipulations	97
Experimental manipulations	97
Experimental manipulations	97.0371
Experimental manipulations	97.4
Experimental manipulations	97.4141
Experimental manipulations	97.5495
Experimental manipulations	97.5897
Experimental manipulations	97.6637
Experimental manipulations	97.7263
Experimental manipulations	97.8
Experimental manipulations	98
Experimental manipulations	98
Experimental manipulations	98
Experimental manipulations	98
Experimental manipulations	98.0336
Experimental manipulations	98.0424
Experimental manipulations	98.2319
Experimental manipulations	98.6221
Experimental manipulations	98.7115
Experimental manipulations	98.7642
Experimental manipulations	98.8142
Experimental manipulations	98.843
Experimental manipulations	99
Experimental manipulations	99
Experimental manipulations	99.3
Experimental manipulations	99.3004
Experimental manipulations	99.4
Experimental manipulations	99.4901
Experimental manipulations	99.5362
Experimental manipulations	99.7813
Experimental manipulations	99.8
Experimental manipulations	99.8616
Experimental manipulations	99.8827
Experimental manipulations	99.8854
Experimental manipulations	99.9156
Experimental manipulations	99.9289
Experimental manipulations	99.9604
Experimental manipulations	100
Experimental manipulations	100
Experimental manipulations	100
Experimental manipulations	100
Experimental manipulations	100
Experimental manipulations	100
Experimental manipulations	100
Experimental manipulations	100
Experimental manipulations	100
Experimental manipulations	100
Experimental manipulations	100
Experimental manipulations	100
Experimental manipulations	100
Experimental manipulations	100
Experimental manipulations	100
Experimental manipulations	100
Experimental manipulations	100
Experimental manipulations	100
Experimental manipulations	100
Experimental manipulations	100
Experimental manipulations	100
Experimental manipulations	100
Experimental manipulations	100
Experimental manipulations	100
Experimental manipulations	100
Experimental manipulations	100
Experimental manipulations	100
Experimental manipulations	100
Experimental manipulations	100
Experimental manipulations	100
Experimental manipulations	100
Experimental manipulations	100
Experimental manipulations	100
Experimental manipulations	100
Experimental manipulations	100
Experimental manipulations	100
Experimental manipulations	100
Experimental manipulations	100
Experimental manipulations	100
Experimental manipulations	100
Experimental manipulations	100
Experimental manipulations	100
Experimental manipulations	100
Experimental manipulations	100
Experimental manipulations	100
Experimental manipulations	100
Experimental manipulations	100
Experimental manipulations	100
Experimental manipulations	100
Experimental manipulations	100
Experimental manipulations	100
Experimental manipulations	100
Experimental manipulations	100
Experimental manipulations	100
Experimental manipulations	100
Experimental manipulations	100
Experimental manipulations	100
Experimental manipulations	100
Experimental manipulations	100
Experimental manipulations	100
Experimental manipulations	100
Experimental manipulations	100
Experimental manipulations	100
Experimental manipulations	100
Experimental manipulations	100
Experimental manipulations	100
Experimental manipulations	100
Experimental manipulations	100
Experimental manipulations	100
Experimental manipulations	100
Experimental manipulations	100
Experimental manipulations	100
Experimental manipulations	100
Experimental manipulations	100
Experimental manipulations	100
Experimental manipulations	100
Experimental manipulations	100
Experimental manipulations	100
Experimental manipulations	100
Experimental manipulations	100
Experimental manipulations	100
Experimental manipulations	100
Experimental manipulations	100
Experimental manipulations	100
Experimental manipulations	100
Experimental manipulations	100
Experimental manipulations	100
Experimental manipulations	100
Experimental manipulations	100
Experimental manipulations	100
Experimental manipulations	100
Experimental manipulations	100
Experimental manipulations	100
Experimental manipulations	100
Experimental manipulations	100
Experimental manipulations	100
Experimental manipulations	100
Experimental manipulations	100
Experimental manipulations	100
Experimental manipulations	100
Experimental manipulations	100
Experimental manipulations	100
Experimental manipulations	100
Experimental manipulations	100
Experimental manipulations	100
Experimental manipulations	100
Experimental manipulations	100
Experimental manipulations	100
Experimental manipulations	100
Experimental manipulations	100

[truncated: 3 more sheets: Figure S6, Figure S8, S9, Figure S10]
